# Supplementary material for: Quantitative 3D real-space analysis of Laves phase supraparticles
Source: Nat Commun. 2021 Jun 25;12:3980. doi: 10.1038/s41467-021-24227-0 (PMC8233429; doi:10.1038/s41467-021-24227-0)
Supplement: Supplementary file 24 — Source Data [file 41467_2021_24227_MOESM24_ESM.xlsx]

## Sheet: Fig3k-m_115nm_SP
115 nm SP									Note that both large and small species are reduced in size for visual clarity.
Species (a = large, b = small)	x (nm)	x (nm)	x (nm)	radius (nm)	colour R	colour G	colour B
b	47.0085	109.686	62.2545	2.81	0	1	1
b	76.23	104.605	32.6095	2.81	0	1	1
b	68.607	114.345	60.984	2.81	0	1	1
b	105.875	116.463	66.913	2.81	0	1	1
b	63.525	112.651	81.7355	2.81	0	1	1
b	76.23	115.615	41.0795	2.81	0	1	1
b	65.6425	45.738	54.6315	2.81	0	1	1
b	111.804	112.651	67.76	2.81	0	1	1
b	100.793	116.463	71.995	2.81	0	1	1
b	89.3585	110.957	100.37	2.81	0	1	1
b	42.35	69.8775	16.5165	2.81	0	1	1
b	10.5875	69.454	65.6425	2.81	0	1	1
b	98.6755	91.476	43.197	2.81	0	1	1
b	74.9595	30.0685	63.9485	2.81	0	1	1
b	45.3145	89.782	54.6315	2.81	0	1	1
b	30.9155	113.921	39.3855	2.81	0	1	1
b	115.192	109.686	67.3365	2.81	0	1	1
b	73.2655	109.263	97.8285	2.81	0	1	1
b	62.678	76.23	124.509	2.81	0	1	1
b	44.891	116.039	38.962	2.81	0	1	1
b	74.9595	114.769	103.334	2.81	0	1	1
b	34.727	113.498	60.984	2.81	0	1	1
b	50.82	78.771	55.055	2.81	0	1	1
b	93.5935	104.181	43.197	2.81	0	1	1
b	91.8995	110.534	54.208	2.81	0	1	1
b	102.91	113.075	47.0085	2.81	0	1	1
b	84.7	108.416	96.1345	2.81	0	1	1
b	107.569	110.534	76.6535	2.81	0	1	1
b	63.9485	33.033	34.3035	2.81	0	1	1
b	115.615	93.17	67.76	2.81	0	1	1
b	41.503	105.451	26.6805	2.81	0	1	1
b	19.9045	85.547	90.629	2.81	0	1	1
b	91.0525	74.9595	70.301	2.81	0	1	1
b	65.6425	113.075	54.208	2.81	0	1	1
b	60.137	99.946	19.481	2.81	0	1	1
b	67.3365	14.8225	49.5495	2.81	0	1	1
b	77.924	15.6695	84.2765	2.81	0	1	1
b	66.4895	58.443	74.9595	2.81	0	1	1
b	70.301	34.3035	54.208	2.81	0	1	1
b	62.678	75.8065	86.394	2.81	0	1	1
b	60.984	110.534	71.148	2.81	0	1	1
b	107.569	28.3745	78.771	2.81	0	1	1
b	107.993	38.115	43.197	2.81	0	1	1
b	63.9485	38.962	44.4675	2.81	0	1	1
b	88.5115	15.246	65.219	2.81	0	1	1
b	102.487	80.465	44.4675	2.81	0	1	1
b	64.7955	24.9865	60.5605	2.81	0	1	1
b	62.678	68.607	110.957	2.81	0	1	1
b	106.722	30.492	87.241	2.81	0	1	1
b	19.481	63.9485	94.4405	2.81	0	1	1
b	59.29	43.6205	33.4565	2.81	0	1	1
b	45.3145	70.301	25.8335	2.81	0	1	1
b	95.711	88.935	101.64	2.81	0	1	1
b	52.0905	16.5165	76.6535	2.81	0	1	1
b	121.968	81.7355	43.6205	2.81	0	1	1
b	80.0415	26.257	73.689	2.81	0	1	1
b	13.552	62.2545	54.208	2.81	0	1	1
b	67.3365	57.1725	110.534	2.81	0	1	1
b	81.312	26.257	103.757	2.81	0	1	1
b	77.5005	99.5225	19.0575	2.81	0	1	1
b	69.8775	21.175	69.8775	2.81	0	1	1
b	118.156	91.8995	41.9265	2.81	0	1	1
b	36.8445	63.1015	21.175	2.81	0	1	1
b	74.9595	109.263	113.921	2.81	0	1	1
b	52.514	27.104	59.29	2.81	0	1	1
b	116.886	101.216	49.126	2.81	0	1	1
b	39.809	113.075	86.8175	2.81	0	1	1
b	84.2765	116.463	104.181	2.81	0	1	1
b	34.727	79.618	41.0795	2.81	0	1	1
b	63.9485	89.782	106.299	2.81	0	1	1
b	109.263	83.006	64.7955	2.81	0	1	1
b	55.4785	107.993	23.2925	2.81	0	1	1
b	82.159	22.869	88.935	2.81	0	1	1
b	35.1505	107.569	92.323	2.81	0	1	1
b	79.1945	90.629	24.563	2.81	0	1	1
b	35.9975	92.7465	61.4075	2.81	0	1	1
b	105.028	108.84	97.405	2.81	0	1	1
b	56.749	74.9595	65.6425	2.81	0	1	1
b	67.3365	84.2765	115.192	2.81	0	1	1
b	80.0415	26.6805	37.6915	2.81	0	1	1
b	79.1945	38.5385	113.498	2.81	0	1	1
b	78.771	111.38	84.2765	2.81	0	1	1
b	45.738	94.864	65.6425	2.81	0	1	1
b	55.4785	67.76	55.055	2.81	0	1	1
b	56.749	80.465	75.383	2.81	0	1	1
b	75.383	114.345	75.383	2.81	0	1	1
b	103.757	42.35	33.4565	2.81	0	1	1
b	80.465	118.156	56.3255	2.81	0	1	1
b	45.3145	84.2765	44.4675	2.81	0	1	1
b	90.2055	29.645	77.5005	2.81	0	1	1
b	69.0305	27.951	43.6205	2.81	0	1	1
b	113.498	107.993	85.1235	2.81	0	1	1
b	55.4785	81.7355	38.5385	2.81	0	1	1
b	27.104	46.1615	37.6915	2.81	0	1	1
b	53.7845	69.0305	19.0575	2.81	0	1	1
b	87.6645	92.323	82.159	2.81	0	1	1
b	104.181	27.104	83.006	2.81	0	1	1
b	85.9705	117.733	75.8065	2.81	0	1	1
b	83.853	72.842	13.9755	2.81	0	1	1
b	49.5495	105.028	49.5495	2.81	0	1	1
b	85.1235	14.399	70.7245	2.81	0	1	1
b	78.771	105.875	22.022	2.81	0	1	1
b	65.6425	116.039	64.372	2.81	0	1	1
b	53.361	109.263	41.9265	2.81	0	1	1
b	68.1835	77.924	105.875	2.81	0	1	1
b	75.8065	94.4405	49.973	2.81	0	1	1
b	108.416	110.957	86.8175	2.81	0	1	1
b	77.077	49.126	94.4405	2.81	0	1	1
b	65.6425	108.416	49.126	2.81	0	1	1
b	17.3635	88.088	80.465	2.81	0	1	1
b	79.618	32.186	47.432	2.81	0	1	1
b	79.618	110.957	109.686	2.81	0	1	1
b	24.9865	114.345	71.148	2.81	0	1	1
b	63.9485	101.64	60.5605	2.81	0	1	1
b	47.432	112.651	71.995	2.81	0	1	1
b	60.5605	56.3255	54.6315	2.81	0	1	1
b	78.3475	82.159	110.11	2.81	0	1	1
b	113.921	108.84	62.678	2.81	0	1	1
b	60.137	36.421	60.137	2.81	0	1	1
b	92.7465	88.088	90.629	2.81	0	1	1
b	52.0905	15.6695	69.8775	2.81	0	1	1
b	71.995	53.7845	84.2765	2.81	0	1	1
b	93.5935	59.29	23.2925	2.81	0	1	1
b	36.8445	99.946	41.0795	2.81	0	1	1
b	59.7135	96.558	38.962	2.81	0	1	1
b	29.2215	92.7465	91.476	2.81	0	1	1
b	41.503	80.8885	61.4075	2.81	0	1	1
b	112.228	35.9975	73.689	2.81	0	1	1
b	76.6535	47.8555	117.733	2.81	0	1	1
b	86.394	15.6695	74.9595	2.81	0	1	1
b	85.547	118.156	82.159	2.81	0	1	1
b	114.769	77.924	74.536	2.81	0	1	1
b	66.4895	44.044	90.629	2.81	0	1	1
b	44.4675	63.525	50.3965	2.81	0	1	1
b	82.5825	106.722	28.3745	2.81	0	1	1
b	75.8065	106.722	26.257	2.81	0	1	1
b	94.4405	30.492	35.9975	2.81	0	1	1
b	78.3475	94.4405	91.8995	2.81	0	1	1
b	60.984	76.6535	49.126	2.81	0	1	1
b	62.2545	13.9755	69.8775	2.81	0	1	1
b	120.698	53.361	86.8175	2.81	0	1	1
b	61.4075	108.84	64.7955	2.81	0	1	1
b	35.574	98.252	31.339	2.81	0	1	1
b	98.6755	114.345	98.252	2.81	0	1	1
b	82.159	51.2435	78.3475	2.81	0	1	1
b	40.656	110.534	59.29	2.81	0	1	1
b	36.8445	106.722	96.558	2.81	0	1	1
b	86.394	107.993	64.7955	2.81	0	1	1
b	105.028	113.075	41.503	2.81	0	1	1
b	98.252	113.921	87.241	2.81	0	1	1
b	76.23	113.498	58.443	2.81	0	1	1
b	59.29	35.1505	90.2055	2.81	0	1	1
b	116.463	106.299	51.2435	2.81	0	1	1
b	20.7515	48.7025	47.0085	2.81	0	1	1
b	61.4075	27.951	31.339	2.81	0	1	1
b	102.064	74.1125	34.3035	2.81	0	1	1
b	59.29	57.1725	19.481	2.81	0	1	1
b	109.263	88.935	74.536	2.81	0	1	1
b	68.1835	17.3635	85.9705	2.81	0	1	1
b	100.793	116.039	42.35	2.81	0	1	1
b	89.782	95.2875	24.563	2.81	0	1	1
b	87.6645	80.0415	99.946	2.81	0	1	1
b	85.1235	73.2655	50.3965	2.81	0	1	1
b	110.957	103.334	36.8445	2.81	0	1	1
b	118.58	108.84	76.23	2.81	0	1	1
b	33.88	62.678	30.9155	2.81	0	1	1
b	64.7955	18.2105	91.0525	2.81	0	1	1
b	77.924	19.481	42.7735	2.81	0	1	1
b	91.476	49.5495	68.607	2.81	0	1	1
b	66.913	96.558	59.7135	2.81	0	1	1
b	60.984	64.372	65.219	2.81	0	1	1
b	43.6205	114.345	34.727	2.81	0	1	1
b	90.629	23.716	68.607	2.81	0	1	1
b	63.9485	37.268	110.11	2.81	0	1	1
b	38.5385	91.0525	102.064	2.81	0	1	1
b	46.1615	62.2545	116.886	2.81	0	1	1
b	90.629	20.328	50.82	2.81	0	1	1
b	67.76	63.1015	122.391	2.81	0	1	1
b	90.2055	102.91	23.716	2.81	0	1	1
b	76.23	115.192	54.208	2.81	0	1	1
b	58.0195	80.0415	112.228	2.81	0	1	1
b	100.37	111.38	64.372	2.81	0	1	1
b	90.629	85.9705	34.3035	2.81	0	1	1
b	61.4075	22.4455	57.596	2.81	0	1	1
b	71.148	41.503	64.7955	2.81	0	1	1
b	71.148	61.4075	59.29	2.81	0	1	1
b	72.842	98.252	82.159	2.81	0	1	1
b	62.2545	62.2545	101.216	2.81	0	1	1
b	80.465	31.7625	84.2765	2.81	0	1	1
b	32.6095	65.219	50.82	2.81	0	1	1
b	102.487	86.8175	85.1235	2.81	0	1	1
b	84.2765	66.4895	39.3855	2.81	0	1	1
b	74.9595	111.804	35.9975	2.81	0	1	1
b	45.738	75.8065	71.5715	2.81	0	1	1
b	82.5825	114.345	76.23	2.81	0	1	1
b	55.4785	78.771	19.0575	2.81	0	1	1
b	82.159	44.4675	104.605	2.81	0	1	1
b	96.558	98.6755	44.4675	2.81	0	1	1
b	55.902	92.323	38.962	2.81	0	1	1
b	53.361	21.175	91.8995	2.81	0	1	1
b	50.3965	97.405	30.0685	2.81	0	1	1
b	66.066	14.399	80.0415	2.81	0	1	1
b	55.902	25.41	34.3035	2.81	0	1	1
b	41.503	66.066	106.299	2.81	0	1	1
b	53.361	33.033	105.875	2.81	0	1	1
b	100.793	35.1505	49.5495	2.81	0	1	1
b	121.544	54.6315	63.1015	2.81	0	1	1
b	42.35	43.197	49.973	2.81	0	1	1
b	66.4895	31.339	29.2215	2.81	0	1	1
b	102.91	29.2215	49.5495	2.81	0	1	1
b	60.137	99.099	81.312	2.81	0	1	1
b	123.662	87.6645	79.618	2.81	0	1	1
b	38.115	113.075	43.197	2.81	0	1	1
b	123.239	91.0525	60.984	2.81	0	1	1
b	84.7	19.481	50.82	2.81	0	1	1
b	95.711	58.443	115.192	2.81	0	1	1
b	98.252	73.2655	24.1395	2.81	0	1	1
b	85.9705	48.7025	18.2105	2.81	0	1	1
b	51.2435	90.2055	76.23	2.81	0	1	1
b	90.2055	82.159	44.044	2.81	0	1	1
b	72.842	109.263	30.492	2.81	0	1	1
b	56.749	107.993	116.886	2.81	0	1	1
b	107.993	75.383	54.6315	2.81	0	1	1
b	59.29	87.241	24.1395	2.81	0	1	1
b	18.634	53.7845	45.738	2.81	0	1	1
b	47.8555	102.487	33.4565	2.81	0	1	1
b	47.432	88.935	92.323	2.81	0	1	1
b	77.5005	63.525	78.771	2.81	0	1	1
b	99.946	107.145	98.252	2.81	0	1	1
b	95.711	94.017	22.869	2.81	0	1	1
b	102.064	102.91	66.066	2.81	0	1	1
b	20.7515	69.0305	96.558	2.81	0	1	1
b	94.864	86.394	78.3475	2.81	0	1	1
b	77.5005	55.055	105.028	2.81	0	1	1
b	74.9595	90.2055	91.0525	2.81	0	1	1
b	84.2765	68.1835	90.2055	2.81	0	1	1
b	78.3475	88.5115	80.8885	2.81	0	1	1
b	81.7355	16.5165	79.1945	2.81	0	1	1
b	101.64	107.145	34.3035	2.81	0	1	1
b	100.793	98.252	95.2875	2.81	0	1	1
b	105.875	112.651	58.0195	2.81	0	1	1
b	68.1835	83.853	80.0415	2.81	0	1	1
b	35.9975	98.252	71.148	2.81	0	1	1
b	114.769	110.11	72.842	2.81	0	1	1
b	76.6535	100.37	60.5605	2.81	0	1	1
b	102.487	71.995	100.793	2.81	0	1	1
b	79.1945	103.334	26.257	2.81	0	1	1
b	85.1235	118.58	63.9485	2.81	0	1	1
b	73.2655	96.558	44.4675	2.81	0	1	1
b	56.749	60.5605	80.8885	2.81	0	1	1
b	27.104	107.993	44.891	2.81	0	1	1
b	40.2325	74.536	50.82	2.81	0	1	1
b	30.0685	85.547	31.339	2.81	0	1	1
b	74.536	22.869	54.208	2.81	0	1	1
b	56.3255	113.921	87.6645	2.81	0	1	1
b	97.405	83.853	101.64	2.81	0	1	1
b	112.228	64.372	83.4295	2.81	0	1	1
b	68.1835	37.6915	20.328	2.81	0	1	1
b	82.5825	43.197	116.463	2.81	0	1	1
b	94.864	110.11	28.798	2.81	0	1	1
b	56.749	86.8175	85.9705	2.81	0	1	1
b	85.9705	33.88	67.76	2.81	0	1	1
b	58.443	28.3745	79.618	2.81	0	1	1
b	79.1945	98.252	46.585	2.81	0	1	1
b	121.968	65.6425	68.607	2.81	0	1	1
b	121.968	97.405	64.372	2.81	0	1	1
b	24.1395	73.689	67.3365	2.81	0	1	1
b	50.82	113.921	50.82	2.81	0	1	1
b	64.7955	58.8665	37.6915	2.81	0	1	1
b	22.4455	88.5115	70.301	2.81	0	1	1
b	118.58	91.0525	81.312	2.81	0	1	1
b	94.4405	113.921	35.1505	2.81	0	1	1
b	56.3255	37.6915	103.334	2.81	0	1	1
b	83.4295	102.487	83.006	2.81	0	1	1
b	33.88	58.0195	77.077	2.81	0	1	1
b	110.534	35.9975	48.279	2.81	0	1	1
b	52.0905	71.995	82.159	2.81	0	1	1
b	55.902	97.405	49.126	2.81	0	1	1
b	61.4075	69.454	74.9595	2.81	0	1	1
b	48.7025	44.044	105.451	2.81	0	1	1
b	76.23	23.2925	90.2055	2.81	0	1	1
b	120.274	105.028	63.525	2.81	0	1	1
b	78.771	65.219	19.0575	2.81	0	1	1
b	37.268	30.0685	64.7955	2.81	0	1	1
b	63.1015	74.536	120.274	2.81	0	1	1
b	88.5115	69.8775	23.2925	2.81	0	1	1
b	37.6915	68.607	83.853	2.81	0	1	1
b	28.798	63.1015	66.066	2.81	0	1	1
b	79.618	52.0905	38.5385	2.81	0	1	1
b	65.6425	47.432	110.534	2.81	0	1	1
b	57.1725	102.487	60.137	2.81	0	1	1
b	68.607	21.5985	35.1505	2.81	0	1	1
b	70.7245	54.208	48.279	2.81	0	1	1
b	91.0525	69.0305	60.5605	2.81	0	1	1
b	76.23	56.3255	69.0305	2.81	0	1	1
b	49.5495	87.241	78.771	2.81	0	1	1
b	86.394	28.3745	42.7735	2.81	0	1	1
b	22.022	38.115	78.3475	2.81	0	1	1
b	46.1615	113.921	96.9815	2.81	0	1	1
b	49.973	59.29	60.984	2.81	0	1	1
b	45.3145	78.3475	35.574	2.81	0	1	1
b	103.334	115.615	62.2545	2.81	0	1	1
b	58.8665	84.2765	19.0575	2.81	0	1	1
b	45.738	69.8775	60.5605	2.81	0	1	1
b	65.6425	108.416	118.58	2.81	0	1	1
b	99.5225	112.228	27.951	2.81	0	1	1
b	99.099	54.208	33.4565	2.81	0	1	1
b	47.432	34.727	106.299	2.81	0	1	1
b	34.3035	43.6205	43.197	2.81	0	1	1
b	106.299	61.4075	99.946	2.81	0	1	1
b	85.9705	28.3745	37.6915	2.81	0	1	1
b	47.0085	85.547	19.0575	2.81	0	1	1
b	53.361	99.099	59.29	2.81	0	1	1
b	72.4185	70.301	59.29	2.81	0	1	1
b	90.2055	30.492	38.5385	2.81	0	1	1
b	70.301	101.216	60.5605	2.81	0	1	1
b	72.4185	73.689	115.192	2.81	0	1	1
b	49.5495	48.279	115.192	2.81	0	1	1
b	82.5825	84.2765	91.0525	2.81	0	1	1
b	30.492	66.913	56.749	2.81	0	1	1
b	111.38	96.9815	35.574	2.81	0	1	1
b	61.831	38.962	115.192	2.81	0	1	1
b	74.9595	108.416	71.995	2.81	0	1	1
b	81.312	38.5385	94.017	2.81	0	1	1
b	29.2215	80.0415	41.0795	2.81	0	1	1
b	113.075	110.11	57.1725	2.81	0	1	1
b	97.8285	86.8175	34.3035	2.81	0	1	1
b	94.4405	65.219	33.033	2.81	0	1	1
b	69.8775	77.924	44.4675	2.81	0	1	1
b	74.1125	101.64	22.869	2.81	0	1	1
b	83.4295	29.2215	99.946	2.81	0	1	1
b	44.044	56.749	41.503	2.81	0	1	1
b	86.8175	66.4895	79.618	2.81	0	1	1
b	11.858	64.7955	68.1835	2.81	0	1	1
b	45.738	24.1395	93.17	2.81	0	1	1
b	73.2655	19.9045	85.1235	2.81	0	1	1
b	71.5715	47.8555	74.536	2.81	0	1	1
b	85.1235	27.104	57.1725	2.81	0	1	1
b	60.5605	45.3145	16.5165	2.81	0	1	1
b	105.451	104.181	97.405	2.81	0	1	1
b	78.771	75.8065	99.5225	2.81	0	1	1
b	23.2925	66.913	57.1725	2.81	0	1	1
b	83.006	23.716	41.503	2.81	0	1	1
b	19.9045	96.9815	60.984	2.81	0	1	1
b	86.8175	71.148	36.421	2.81	0	1	1
b	47.432	68.1835	47.8555	2.81	0	1	1
b	85.547	89.3585	24.563	2.81	0	1	1
b	21.175	86.394	85.9705	2.81	0	1	1
b	22.022	63.1015	41.503	2.81	0	1	1
b	83.4295	34.727	28.3745	2.81	0	1	1
b	46.1615	61.4075	31.339	2.81	0	1	1
b	48.7025	45.738	40.656	2.81	0	1	1
b	45.738	33.88	62.678	2.81	0	1	1
b	73.2655	72.842	28.798	2.81	0	1	1
b	56.749	27.951	105.875	2.81	0	1	1
b	55.4785	113.921	113.498	2.81	0	1	1
b	33.4565	88.935	104.181	2.81	0	1	1
b	30.0685	107.993	35.9975	2.81	0	1	1
b	53.7845	97.405	25.41	2.81	0	1	1
b	117.309	98.252	45.3145	2.81	0	1	1
b	32.186	88.935	81.312	2.81	0	1	1
b	116.039	78.771	33.88	2.81	0	1	1
b	34.3035	73.2655	30.9155	2.81	0	1	1
b	55.055	112.651	96.558	2.81	0	1	1
b	86.394	27.104	94.017	2.81	0	1	1
b	29.2215	49.126	85.1235	2.81	0	1	1
b	50.3965	72.4185	44.891	2.81	0	1	1
b	96.558	63.9485	70.7245	2.81	0	1	1
b	95.2875	91.0525	34.3035	2.81	0	1	1
b	120.274	98.6755	77.924	2.81	0	1	1
b	83.853	41.0795	38.5385	2.81	0	1	1
b	91.0525	42.7735	111.38	2.81	0	1	1
b	118.58	50.82	64.7955	2.81	0	1	1
b	74.536	88.088	39.809	2.81	0	1	1
b	95.711	74.9595	33.88	2.81	0	1	1
b	29.645	54.6315	44.044	2.81	0	1	1
b	80.465	107.993	68.607	2.81	0	1	1
b	77.5005	22.869	37.6915	2.81	0	1	1
b	41.9265	36.421	29.2215	2.81	0	1	1
b	65.6425	105.875	114.769	2.81	0	1	1
b	42.35	63.525	17.3635	2.81	0	1	1
b	47.8555	88.5115	41.503	2.81	0	1	1
b	59.7135	63.9485	28.798	2.81	0	1	1
b	89.782	33.033	33.88	2.81	0	1	1
b	51.2435	66.066	71.148	2.81	0	1	1
b	48.279	23.716	74.9595	2.81	0	1	1
b	113.075	102.487	45.738	2.81	0	1	1
b	51.667	91.8995	19.9045	2.81	0	1	1
b	66.066	38.5385	80.465	2.81	0	1	1
b	118.58	47.0085	55.055	2.81	0	1	1
b	55.902	93.17	58.8665	2.81	0	1	1
b	110.11	45.3145	53.361	2.81	0	1	1
b	112.228	108.416	43.6205	2.81	0	1	1
b	66.066	65.219	48.7025	2.81	0	1	1
b	79.1945	96.9815	23.716	2.81	0	1	1
b	73.2655	75.8065	19.481	2.81	0	1	1
b	47.432	116.039	65.219	2.81	0	1	1
b	100.37	34.3035	78.771	2.81	0	1	1
b	72.4185	31.339	105.875	2.81	0	1	1
b	25.8335	66.4895	96.1345	2.81	0	1	1
b	96.9815	26.6805	58.0195	2.81	0	1	1
b	60.137	94.017	18.634	2.81	0	1	1
b	57.596	71.995	45.3145	2.81	0	1	1
b	61.831	105.451	23.2925	2.81	0	1	1
b	63.525	22.022	70.301	2.81	0	1	1
b	27.951	70.301	40.656	2.81	0	1	1
b	15.246	77.924	81.7355	2.81	0	1	1
b	47.8555	63.1015	90.629	2.81	0	1	1
b	62.2545	96.558	49.5495	2.81	0	1	1
b	108.84	105.028	91.0525	2.81	0	1	1
b	27.104	92.7465	37.6915	2.81	0	1	1
b	100.793	47.432	60.137	2.81	0	1	1
b	41.0795	23.2925	51.667	2.81	0	1	1
b	62.678	94.864	80.465	2.81	0	1	1
b	61.831	83.4295	58.8665	2.81	0	1	1
b	107.993	88.088	103.757	2.81	0	1	1
b	41.9265	93.17	82.159	2.81	0	1	1
b	71.5715	60.5605	95.2875	2.81	0	1	1
b	69.454	48.7025	38.115	2.81	0	1	1
b	90.629	71.148	80.465	2.81	0	1	1
b	47.0085	83.4295	82.159	2.81	0	1	1
b	107.993	70.7245	44.4675	2.81	0	1	1
b	109.263	46.1615	66.913	2.81	0	1	1
b	66.913	92.323	103.757	2.81	0	1	1
b	74.1125	56.3255	28.798	2.81	0	1	1
b	43.197	50.3965	60.137	2.81	0	1	1
b	87.6645	98.252	53.361	2.81	0	1	1
b	59.7135	90.2055	29.645	2.81	0	1	1
b	43.197	58.0195	116.463	2.81	0	1	1
b	95.2875	38.5385	68.607	2.81	0	1	1
b	77.924	63.1015	114.769	2.81	0	1	1
b	65.6425	91.476	49.973	2.81	0	1	1
b	67.76	106.299	83.4295	2.81	0	1	1
b	63.525	105.875	70.301	2.81	0	1	1
b	94.4405	33.88	30.0685	2.81	0	1	1
b	91.8995	42.35	98.6755	2.81	0	1	1
b	85.1235	105.028	113.498	2.81	0	1	1
b	61.831	27.104	55.055	2.81	0	1	1
b	71.995	91.0525	35.1505	2.81	0	1	1
b	91.8995	84.2765	100.37	2.81	0	1	1
b	71.5715	46.585	110.534	2.81	0	1	1
b	58.8665	58.8665	67.76	2.81	0	1	1
b	43.197	30.0685	65.6425	2.81	0	1	1
b	18.2105	72.4185	46.585	2.81	0	1	1
b	47.8555	91.0525	30.0685	2.81	0	1	1
b	120.698	71.5715	87.6645	2.81	0	1	1
b	96.1345	81.312	43.6205	2.81	0	1	1
b	124.509	83.853	69.0305	2.81	0	1	1
b	68.1835	71.995	95.2875	2.81	0	1	1
b	100.793	53.361	69.8775	2.81	0	1	1
b	96.1345	31.7625	98.252	2.81	0	1	1
b	97.405	79.618	24.1395	2.81	0	1	1
b	31.339	80.0415	84.7	2.81	0	1	1
b	59.7135	50.82	44.4675	2.81	0	1	1
b	32.6095	59.7135	40.656	2.81	0	1	1
b	17.3635	60.137	76.23	2.81	0	1	1
b	54.6315	61.4075	44.891	2.81	0	1	1
b	113.498	43.197	82.5825	2.81	0	1	1
b	54.6315	47.432	90.629	2.81	0	1	1
b	34.3035	84.7	81.7355	2.81	0	1	1
b	92.7465	38.5385	30.0685	2.81	0	1	1
b	75.8065	15.6695	66.4895	2.81	0	1	1
b	113.921	55.055	67.76	2.81	0	1	1
b	22.4455	59.7135	76.23	2.81	0	1	1
b	73.689	81.7355	60.137	2.81	0	1	1
b	74.1125	83.853	80.465	2.81	0	1	1
b	45.3145	89.3585	105.451	2.81	0	1	1
b	93.17	68.607	99.946	2.81	0	1	1
b	94.4405	79.1945	67.3365	2.81	0	1	1
b	89.3585	64.372	99.5225	2.81	0	1	1
b	76.23	35.1505	109.686	2.81	0	1	1
b	59.29	30.0685	49.973	2.81	0	1	1
b	49.5495	26.6805	49.5495	2.81	0	1	1
b	39.809	82.5825	110.534	2.81	0	1	1
b	30.9155	74.9595	105.028	2.81	0	1	1
b	121.544	87.6645	46.585	2.81	0	1	1
b	76.6535	43.197	84.2765	2.81	0	1	1
b	100.37	64.7955	33.88	2.81	0	1	1
b	96.558	29.645	78.771	2.81	0	1	1
b	44.891	20.328	69.454	2.81	0	1	1
b	52.9375	84.7	102.064	2.81	0	1	1
b	49.5495	99.099	47.8555	2.81	0	1	1
b	112.651	77.077	103.757	2.81	0	1	1
b	83.4295	60.5605	29.645	2.81	0	1	1
b	26.257	51.667	40.656	2.81	0	1	1
b	85.1235	99.5225	68.607	2.81	0	1	1
b	107.569	68.1835	74.1125	2.81	0	1	1
b	83.4295	98.252	112.228	2.81	0	1	1
b	25.41	58.443	51.667	2.81	0	1	1
b	45.738	75.8065	17.787	2.81	0	1	1
b	51.2435	84.2765	65.6425	2.81	0	1	1
b	64.7955	59.7135	122.815	2.81	0	1	1
b	67.76	65.219	85.547	2.81	0	1	1
b	28.3745	102.487	85.9705	2.81	0	1	1
b	95.2875	59.7135	80.0415	2.81	0	1	1
b	73.2655	31.339	77.5005	2.81	0	1	1
b	81.7355	17.787	57.596	2.81	0	1	1
b	113.921	71.148	64.372	2.81	0	1	1
b	38.962	30.9155	36.8445	2.81	0	1	1
b	52.9375	77.077	41.9265	2.81	0	1	1
b	87.6645	22.869	46.585	2.81	0	1	1
b	116.039	47.8555	43.6205	2.81	0	1	1
b	64.7955	112.651	74.536	2.81	0	1	1
b	83.4295	62.2545	79.618	2.81	0	1	1
b	44.891	54.208	106.722	2.81	0	1	1
b	98.6755	96.9815	85.1235	2.81	0	1	1
b	110.11	103.757	41.9265	2.81	0	1	1
b	24.563	74.536	86.394	2.81	0	1	1
b	55.902	30.492	27.5275	2.81	0	1	1
b	104.605	80.0415	84.7	2.81	0	1	1
b	116.886	59.7135	93.5935	2.81	0	1	1
b	98.252	64.372	109.686	2.81	0	1	1
b	13.1285	62.2545	78.771	2.81	0	1	1
b	48.7025	60.984	25.41	2.81	0	1	1
b	28.3745	35.1505	65.6425	2.81	0	1	1
b	48.279	44.891	70.301	2.81	0	1	1
b	56.3255	89.782	19.481	2.81	0	1	1
b	34.727	49.5495	53.7845	2.81	0	1	1
b	22.022	78.3475	97.8285	2.81	0	1	1
b	55.4785	115.615	30.9155	2.81	0	1	1
b	81.312	90.2055	60.5605	2.81	0	1	1
b	24.563	91.476	89.3585	2.81	0	1	1
b	33.4565	71.5715	60.984	2.81	0	1	1
b	15.246	69.8775	67.76	2.81	0	1	1
b	107.145	61.831	63.9485	2.81	0	1	1
b	30.9155	73.2655	55.902	2.81	0	1	1
b	100.37	102.91	103.334	2.81	0	1	1
b	71.5715	40.656	100.37	2.81	0	1	1
b	99.099	49.5495	108.84	2.81	0	1	1
b	116.886	85.1235	94.864	2.81	0	1	1
b	99.5225	106.722	29.645	2.81	0	1	1
b	52.9375	101.64	64.372	2.81	0	1	1
b	122.391	87.6645	50.3965	2.81	0	1	1
b	35.574	56.3255	35.9975	2.81	0	1	1
b	65.6425	17.3635	71.995	2.81	0	1	1
b	54.208	19.9045	72.4185	2.81	0	1	1
b	49.5495	85.1235	114.345	2.81	0	1	1
b	117.733	47.432	80.8885	2.81	0	1	1
b	99.5225	25.41	62.678	2.81	0	1	1
b	43.6205	85.547	58.0195	2.81	0	1	1
b	85.9705	79.618	90.629	2.81	0	1	1
b	88.935	36.421	48.279	2.81	0	1	1
b	94.864	57.596	60.137	2.81	0	1	1
b	87.6645	53.7845	98.6755	2.81	0	1	1
b	75.8065	79.1945	16.94	2.81	0	1	1
b	89.3585	67.3365	119.427	2.81	0	1	1
b	53.361	33.4565	69.0305	2.81	0	1	1
b	55.055	75.383	28.798	2.81	0	1	1
b	89.782	75.8065	33.88	2.81	0	1	1
b	49.973	44.4675	21.175	2.81	0	1	1
b	80.0415	85.9705	100.793	2.81	0	1	1
b	111.804	57.596	73.2655	2.81	0	1	1
b	85.1235	31.339	47.8555	2.81	0	1	1
b	31.339	107.993	87.241	2.81	0	1	1
b	98.252	33.88	39.3855	2.81	0	1	1
b	83.853	113.921	96.9815	2.81	0	1	1
b	50.82	28.798	72.4185	2.81	0	1	1
b	61.831	55.902	91.476	2.81	0	1	1
b	101.216	85.1235	110.957	2.81	0	1	1
b	49.973	57.1725	91.0525	2.81	0	1	1
b	47.8555	17.787	72.4185	2.81	0	1	1
b	61.4075	18.634	54.6315	2.81	0	1	1
b	28.3745	63.525	30.9155	2.81	0	1	1
b	47.432	19.0575	78.3475	2.81	0	1	1
b	37.6915	60.5605	60.5605	2.81	0	1	1
b	41.503	39.809	104.181	2.81	0	1	1
b	78.771	83.853	13.9755	2.81	0	1	1
b	44.891	48.279	96.1345	2.81	0	1	1
b	115.192	44.4675	64.372	2.81	0	1	1
b	59.7135	79.1945	62.678	2.81	0	1	1
b	63.1015	82.5825	96.1345	2.81	0	1	1
b	84.2765	74.536	99.5225	2.81	0	1	1
b	35.9975	70.7245	97.405	2.81	0	1	1
b	27.104	95.711	71.995	2.81	0	1	1
b	25.8335	64.7955	37.268	2.81	0	1	1
b	22.022	88.5115	64.7955	2.81	0	1	1
b	20.7515	93.17	77.924	2.81	0	1	1
b	108.416	79.1945	74.536	2.81	0	1	1
b	86.394	33.033	104.181	2.81	0	1	1
b	107.569	94.864	74.9595	2.81	0	1	1
b	55.4785	24.563	76.23	2.81	0	1	1
b	95.711	77.077	54.208	2.81	0	1	1
b	100.37	66.913	54.208	2.81	0	1	1
b	78.3475	18.2105	89.3585	2.81	0	1	1
b	44.044	43.197	85.9705	2.81	0	1	1
b	40.656	58.8665	54.6315	2.81	0	1	1
b	69.0305	91.476	90.2055	2.81	0	1	1
b	87.6645	25.8335	51.2435	2.81	0	1	1
b	24.1395	77.924	92.323	2.81	0	1	1
b	38.5385	30.492	89.3585	2.81	0	1	1
b	31.7625	111.804	90.2055	2.81	0	1	1
b	76.6535	48.279	15.6695	2.81	0	1	1
b	63.1015	109.263	110.11	2.81	0	1	1
b	43.197	51.667	31.7625	2.81	0	1	1
b	107.145	82.159	94.017	2.81	0	1	1
b	76.23	28.3745	99.946	2.81	0	1	1
b	52.9375	79.618	110.957	2.81	0	1	1
b	32.6095	92.7465	86.394	2.81	0	1	1
b	18.634	83.853	66.913	2.81	0	1	1
b	60.984	30.0685	90.2055	2.81	0	1	1
b	60.137	49.126	110.11	2.81	0	1	1
b	98.6755	35.9975	101.216	2.81	0	1	1
b	50.82	29.2215	100.793	2.81	0	1	1
b	56.3255	53.7845	71.5715	2.81	0	1	1
b	39.809	47.0085	27.5275	2.81	0	1	1
b	34.3035	77.924	70.7245	2.81	0	1	1
b	53.361	48.279	25.41	2.81	0	1	1
b	106.722	66.066	54.6315	2.81	0	1	1
b	84.2765	80.465	23.716	2.81	0	1	1
b	40.2325	60.5605	96.9815	2.81	0	1	1
b	53.7845	39.3855	79.618	2.81	0	1	1
b	44.044	41.503	25.41	2.81	0	1	1
b	52.0905	74.1125	101.216	2.81	0	1	1
b	60.984	97.405	94.4405	2.81	0	1	1
b	47.432	81.7355	32.186	2.81	0	1	1
b	70.301	74.536	38.962	2.81	0	1	1
b	60.5605	76.6535	116.039	2.81	0	1	1
b	97.405	30.0685	48.7025	2.81	0	1	1
b	62.2545	97.405	116.463	2.81	0	1	1
b	66.913	76.6535	49.973	2.81	0	1	1
b	105.875	90.2055	27.951	2.81	0	1	1
b	108.416	34.727	90.2055	2.81	0	1	1
b	91.476	89.3585	24.9865	2.81	0	1	1
b	86.394	82.159	81.312	2.81	0	1	1
b	38.962	105.875	34.3035	2.81	0	1	1
b	28.798	82.5825	61.4075	2.81	0	1	1
b	58.8665	60.137	120.698	2.81	0	1	1
b	43.197	79.1945	47.8555	2.81	0	1	1
b	93.17	75.383	109.263	2.81	0	1	1
b	90.2055	42.7735	58.8665	2.81	0	1	1
b	77.5005	60.5605	58.8665	2.81	0	1	1
b	35.9975	77.5005	106.722	2.81	0	1	1
b	96.9815	56.3255	46.585	2.81	0	1	1
b	39.3855	73.689	80.465	2.81	0	1	1
b	74.9595	63.1015	38.962	2.81	0	1	1
b	119.427	109.686	60.984	2.81	0	1	1
b	15.6695	65.6425	73.2655	2.81	0	1	1
b	88.935	87.6645	44.044	2.81	0	1	1
b	44.4675	110.534	99.099	2.81	0	1	1
b	45.3145	68.607	91.0525	2.81	0	1	1
b	94.864	42.7735	26.6805	2.81	0	1	1
b	39.809	68.607	41.503	2.81	0	1	1
b	104.181	64.372	76.6535	2.81	0	1	1
b	92.7465	94.017	64.372	2.81	0	1	1
b	55.4785	25.8335	94.4405	2.81	0	1	1
b	70.301	50.82	28.798	2.81	0	1	1
b	93.5935	23.2925	54.6315	2.81	0	1	1
b	21.5985	55.4785	85.9705	2.81	0	1	1
b	72.4185	94.864	88.088	2.81	0	1	1
b	99.5225	80.0415	116.039	2.81	0	1	1
b	78.3475	42.35	23.716	2.81	0	1	1
b	94.864	52.0905	49.5495	2.81	0	1	1
b	70.301	36.421	110.11	2.81	0	1	1
b	24.563	80.0415	83.853	2.81	0	1	1
b	71.5715	86.394	59.7135	2.81	0	1	1
b	41.503	26.257	41.0795	2.81	0	1	1
b	103.334	79.1945	110.11	2.81	0	1	1
b	54.6315	69.8775	68.1835	2.81	0	1	1
b	43.197	19.481	74.9595	2.81	0	1	1
b	66.913	69.0305	38.5385	2.81	0	1	1
b	13.1285	73.2655	77.924	2.81	0	1	1
b	57.1725	113.921	26.257	2.81	0	1	1
b	40.656	77.5005	71.148	2.81	0	1	1
b	27.5275	111.804	64.7955	2.81	0	1	1
b	65.219	52.514	64.7955	2.81	0	1	1
b	85.9705	54.208	59.29	2.81	0	1	1
b	100.37	32.186	55.055	2.81	0	1	1
b	60.5605	27.104	96.1345	2.81	0	1	1
b	105.028	73.2655	110.534	2.81	0	1	1
b	92.7465	103.334	27.951	2.81	0	1	1
b	70.7245	58.443	38.5385	2.81	0	1	1
b	27.104	78.3475	35.574	2.81	0	1	1
b	99.946	81.7355	88.088	2.81	0	1	1
b	46.585	79.1945	91.8995	2.81	0	1	1
b	78.771	33.033	96.9815	2.81	0	1	1
b	89.782	63.1015	49.5495	2.81	0	1	1
b	96.1345	98.252	91.476	2.81	0	1	1
b	102.487	79.618	73.689	2.81	0	1	1
b	16.94	52.0905	78.3475	2.81	0	1	1
b	72.4185	68.1835	39.3855	2.81	0	1	1
b	120.274	104.605	72.842	2.81	0	1	1
b	56.749	86.394	29.2215	2.81	0	1	1
b	71.995	24.9865	96.9815	2.81	0	1	1
b	53.361	102.91	69.8775	2.81	0	1	1
b	104.605	79.618	30.9155	2.81	0	1	1
b	80.8885	38.962	58.443	2.81	0	1	1
b	26.6805	87.6645	61.4075	2.81	0	1	1
b	71.995	64.7955	49.5495	2.81	0	1	1
b	113.498	62.2545	63.9485	2.81	0	1	1
b	49.973	55.055	70.7245	2.81	0	1	1
b	25.41	58.8665	33.88	2.81	0	1	1
b	35.574	91.0525	30.9155	2.81	0	1	1
b	116.039	100.793	42.35	2.81	0	1	1
b	37.6915	35.1505	55.902	2.81	0	1	1
b	38.5385	101.216	27.104	2.81	0	1	1
b	25.41	71.995	54.208	2.81	0	1	1
b	15.6695	57.1725	55.055	2.81	0	1	1
b	66.913	31.339	109.686	2.81	0	1	1
b	26.257	50.82	47.0085	2.81	0	1	1
b	101.216	28.3745	88.935	2.81	0	1	1
b	63.1015	94.017	31.339	2.81	0	1	1
b	79.1945	74.536	49.973	2.81	0	1	1
b	99.099	69.0305	66.913	2.81	0	1	1
b	111.38	90.2055	48.7025	2.81	0	1	1
b	124.085	82.5825	54.6315	2.81	0	1	1
b	112.228	51.2435	63.9485	2.81	0	1	1
b	32.186	81.7355	36.421	2.81	0	1	1
b	46.585	25.41	39.3855	2.81	0	1	1
b	99.946	49.5495	79.1945	2.81	0	1	1
b	87.241	47.0085	87.6645	2.81	0	1	1
b	28.3745	58.443	76.23	2.81	0	1	1
b	54.6315	75.8065	78.771	2.81	0	1	1
b	62.2545	36.8445	22.869	2.81	0	1	1
b	98.6755	41.9265	98.6755	2.81	0	1	1
b	100.37	91.8995	85.1235	2.81	0	1	1
b	50.82	63.9485	101.216	2.81	0	1	1
b	87.6645	73.2655	90.2055	2.81	0	1	1
b	39.809	69.8775	116.039	2.81	0	1	1
b	47.0085	46.585	83.4295	2.81	0	1	1
b	49.5495	38.115	95.711	2.81	0	1	1
b	60.137	112.651	31.339	2.81	0	1	1
b	116.039	83.006	88.935	2.81	0	1	1
b	110.534	38.115	79.618	2.81	0	1	1
b	107.993	68.607	110.11	2.81	0	1	1
b	117.309	102.487	60.137	2.81	0	1	1
b	107.569	49.973	30.0685	2.81	0	1	1
b	118.58	51.2435	71.148	2.81	0	1	1
b	110.534	80.465	51.667	2.81	0	1	1
b	46.1615	32.6095	30.492	2.81	0	1	1
b	90.629	29.2215	48.279	2.81	0	1	1
b	24.563	49.973	88.5115	2.81	0	1	1
b	63.525	76.6535	13.1285	2.81	0	1	1
b	110.11	69.454	83.853	2.81	0	1	1
b	93.17	97.8285	54.6315	2.81	0	1	1
b	55.902	113.498	54.208	2.81	0	1	1
b	123.239	93.5935	70.301	2.81	0	1	1
b	20.328	83.4295	53.361	2.81	0	1	1
b	68.1835	94.017	28.798	2.81	0	1	1
b	55.055	47.8555	60.137	2.81	0	1	1
b	91.0525	99.5225	64.7955	2.81	0	1	1
b	71.995	19.481	74.536	2.81	0	1	1
b	100.37	52.514	99.099	2.81	0	1	1
b	75.383	69.454	49.5495	2.81	0	1	1
b	101.64	73.2655	63.9485	2.81	0	1	1
b	111.804	91.0525	85.1235	2.81	0	1	1
b	92.323	55.055	79.618	2.81	0	1	1
b	23.2925	61.4075	96.558	2.81	0	1	1
b	73.2655	99.099	49.5495	2.81	0	1	1
b	48.7025	74.1125	58.443	2.81	0	1	1
b	84.7	69.8775	59.29	2.81	0	1	1
b	38.5385	74.9595	94.017	2.81	0	1	1
b	60.137	115.192	107.569	2.81	0	1	1
b	90.2055	79.618	24.1395	2.81	0	1	1
b	49.126	49.126	60.5605	2.81	0	1	1
b	22.022	103.757	57.1725	2.81	0	1	1
b	23.2925	61.831	46.585	2.81	0	1	1
b	91.0525	54.208	26.6805	2.81	0	1	1
b	57.596	44.044	95.2875	2.81	0	1	1
b	55.055	52.9375	99.946	2.81	0	1	1
b	64.7955	33.88	90.629	2.81	0	1	1
b	52.0905	29.645	30.9155	2.81	0	1	1
b	36.8445	108.84	86.394	2.81	0	1	1
b	82.159	23.2925	78.771	2.81	0	1	1
b	21.175	68.1835	37.268	2.81	0	1	1
b	81.312	14.8225	63.1015	2.81	0	1	1
b	52.0905	90.629	44.044	2.81	0	1	1
b	65.6425	32.6095	69.8775	2.81	0	1	1
b	119.427	66.066	42.35	2.81	0	1	1
b	61.831	47.8555	30.9155	2.81	0	1	1
b	60.5605	42.7735	70.301	2.81	0	1	1
b	47.432	53.361	93.5935	2.81	0	1	1
b	72.842	38.962	23.716	2.81	0	1	1
b	16.5165	52.514	50.3965	2.81	0	1	1
b	106.299	49.5495	79.1945	2.81	0	1	1
b	77.924	23.2925	99.5225	2.81	0	1	1
b	44.4675	26.6805	51.667	2.81	0	1	1
b	55.4785	25.41	99.946	2.81	0	1	1
b	66.4895	101.216	71.148	2.81	0	1	1
b	25.8335	60.5605	85.9705	2.81	0	1	1
b	85.9705	80.465	59.7135	2.81	0	1	1
b	89.782	51.2435	114.769	2.81	0	1	1
b	34.727	81.312	60.984	2.81	0	1	1
b	81.312	71.995	69.454	2.81	0	1	1
b	34.727	34.3035	89.782	2.81	0	1	1
b	37.268	70.301	36.421	2.81	0	1	1
b	64.7955	81.312	63.1015	2.81	0	1	1
b	110.11	91.8995	94.4405	2.81	0	1	1
b	105.451	39.3855	92.323	2.81	0	1	1
b	29.645	75.383	87.6645	2.81	0	1	1
b	101.216	31.7625	43.6205	2.81	0	1	1
b	30.492	64.372	40.656	2.81	0	1	1
b	31.339	35.1505	93.17	2.81	0	1	1
b	59.29	96.558	75.383	2.81	0	1	1
b	18.2105	51.667	83.853	2.81	0	1	1
b	69.0305	93.5935	80.8885	2.81	0	1	1
b	76.6535	86.8175	26.257	2.81	0	1	1
b	40.2325	24.9865	68.1835	2.81	0	1	1
b	19.0575	82.159	82.5825	2.81	0	1	1
b	41.9265	41.9265	109.686	2.81	0	1	1
b	94.864	22.869	60.5605	2.81	0	1	1
b	43.6205	76.6535	96.1345	2.81	0	1	1
b	47.432	92.7465	110.11	2.81	0	1	1
b	19.0575	58.443	66.066	2.81	0	1	1
b	61.831	88.088	19.481	2.81	0	1	1
b	53.361	83.853	51.667	2.81	0	1	1
b	48.279	41.9265	49.5495	2.81	0	1	1
b	99.099	25.8335	75.8065	2.81	0	1	1
b	66.4895	99.5225	64.7955	2.81	0	1	1
b	58.8665	91.0525	64.372	2.81	0	1	1
b	117.309	75.8065	60.984	2.81	0	1	1
b	32.6095	88.088	45.738	2.81	0	1	1
b	18.2105	69.454	91.0525	2.81	0	1	1
b	53.361	31.339	49.5495	2.81	0	1	1
b	88.935	99.099	93.5935	2.81	0	1	1
b	75.8065	36.421	74.536	2.81	0	1	1
b	58.8665	41.0795	100.37	2.81	0	1	1
b	47.432	42.7735	113.921	2.81	0	1	1
b	121.121	60.984	73.2655	2.81	0	1	1
b	41.9265	58.0195	83.853	2.81	0	1	1
b	34.727	81.312	26.257	2.81	0	1	1
b	35.574	111.804	71.995	2.81	0	1	1
b	114.769	77.5005	38.962	2.81	0	1	1
b	119.427	73.2655	83.853	2.81	0	1	1
b	52.9375	63.1015	57.596	2.81	0	1	1
b	59.29	85.547	42.7735	2.81	0	1	1
b	50.82	99.946	111.804	2.81	0	1	1
b	42.35	72.842	38.115	2.81	0	1	1
b	121.544	66.066	77.5005	2.81	0	1	1
b	41.9265	106.722	101.216	2.81	0	1	1
b	51.667	69.0305	91.8995	2.81	0	1	1
b	116.886	86.8175	58.0195	2.81	0	1	1
b	35.1505	40.656	99.5225	2.81	0	1	1
b	83.4295	88.935	46.585	2.81	0	1	1
b	96.558	48.279	35.9975	2.81	0	1	1
b	45.738	20.328	58.8665	2.81	0	1	1
b	43.197	27.104	88.088	2.81	0	1	1
b	77.924	92.323	44.044	2.81	0	1	1
b	98.252	62.2545	57.596	2.81	0	1	1
b	110.11	92.323	31.339	2.81	0	1	1
b	18.634	74.1125	66.4895	2.81	0	1	1
b	89.782	96.558	59.29	2.81	0	1	1
b	88.935	55.055	69.0305	2.81	0	1	1
b	33.88	60.984	96.558	2.81	0	1	1
b	17.787	76.23	89.3585	2.81	0	1	1
b	92.7465	48.7025	109.686	2.81	0	1	1
b	65.6425	79.618	117.733	2.81	0	1	1
b	93.17	47.0085	88.5115	2.81	0	1	1
b	62.2545	83.4295	15.6695	2.81	0	1	1
b	67.76	81.312	59.29	2.81	0	1	1
b	85.547	100.37	48.7025	2.81	0	1	1
b	93.17	27.951	94.017	2.81	0	1	1
b	119.004	63.525	83.853	2.81	0	1	1
b	75.8065	76.23	59.7135	2.81	0	1	1
b	38.5385	28.3745	84.2765	2.81	0	1	1
b	96.558	35.9975	88.935	2.81	0	1	1
b	66.913	22.4455	47.0085	2.81	0	1	1
b	44.044	60.5605	60.5605	2.81	0	1	1
b	39.3855	82.5825	25.41	2.81	0	1	1
b	57.596	14.8225	73.2655	2.81	0	1	1
b	104.605	76.6535	96.9815	2.81	0	1	1
b	17.787	51.2435	56.3255	2.81	0	1	1
b	47.432	85.1235	102.064	2.81	0	1	1
b	88.088	60.137	109.263	2.81	0	1	1
b	85.1235	47.8555	48.7025	2.81	0	1	1
b	34.727	43.197	31.339	2.81	0	1	1
b	34.727	32.186	40.2325	2.81	0	1	1
b	70.7245	79.618	79.618	2.81	0	1	1
b	47.8555	59.29	103.757	2.81	0	1	1
b	91.476	78.3475	90.629	2.81	0	1	1
b	90.629	54.6315	109.263	2.81	0	1	1
b	104.605	27.5275	74.536	2.81	0	1	1
b	43.6205	76.6535	113.921	2.81	0	1	1
b	76.6535	74.1125	13.9755	2.81	0	1	1
b	62.2545	55.902	13.552	2.81	0	1	1
b	88.5115	85.9705	110.534	2.81	0	1	1
b	54.6315	87.6645	116.886	2.81	0	1	1
b	74.536	37.6915	38.115	2.81	0	1	1
b	83.4295	63.1015	49.5495	2.81	0	1	1
b	77.5005	27.5275	50.3965	2.81	0	1	1
b	77.077	92.323	37.268	2.81	0	1	1
b	40.2325	79.618	91.476	2.81	0	1	1
b	55.902	22.022	59.29	2.81	0	1	1
b	80.465	39.809	29.2215	2.81	0	1	1
b	83.006	30.0685	70.7245	2.81	0	1	1
b	47.432	93.5935	52.0905	2.81	0	1	1
b	27.104	52.514	66.066	2.81	0	1	1
b	92.323	61.4075	88.935	2.81	0	1	1
b	37.6915	84.2765	38.5385	2.81	0	1	1
b	66.913	72.842	28.3745	2.81	0	1	1
b	19.9045	55.055	79.618	2.81	0	1	1
b	44.044	70.301	103.757	2.81	0	1	1
b	57.1725	66.066	41.503	2.81	0	1	1
b	105.028	35.9975	58.8665	2.81	0	1	1
b	47.8555	38.115	59.29	2.81	0	1	1
b	55.4785	66.066	13.9755	2.81	0	1	1
b	67.3365	108.84	26.257	2.81	0	1	1
b	95.2875	57.1725	89.782	2.81	0	1	1
b	43.197	98.6755	60.984	2.81	0	1	1
b	83.006	77.077	80.0415	2.81	0	1	1
b	92.323	67.3365	46.1615	2.81	0	1	1
b	70.301	15.246	76.6535	2.81	0	1	1
b	73.689	80.0415	89.782	2.81	0	1	1
b	42.35	66.066	28.798	2.81	0	1	1
b	79.1945	116.463	80.0415	2.81	0	1	1
b	105.451	33.4565	46.585	2.81	0	1	1
b	80.465	83.4295	50.3965	2.81	0	1	1
b	91.0525	21.175	83.4295	2.81	0	1	1
b	111.38	35.9975	58.443	2.81	0	1	1
b	119.427	58.8665	88.088	2.81	0	1	1
b	69.454	68.1835	28.798	2.81	0	1	1
b	67.3365	51.667	23.716	2.81	0	1	1
b	72.4185	66.066	19.481	2.81	0	1	1
b	16.94	85.9705	72.842	2.81	0	1	1
b	21.5985	64.7955	76.23	2.81	0	1	1
b	55.055	60.137	13.552	2.81	0	1	1
b	82.5825	49.973	28.798	2.81	0	1	1
b	97.405	102.064	54.208	2.81	0	1	1
b	38.115	54.208	49.973	2.81	0	1	1
b	25.8335	77.5005	103.334	2.81	0	1	1
b	64.7955	86.8175	15.6695	2.81	0	1	1
b	90.2055	74.1125	99.946	2.81	0	1	1
b	33.4565	69.0305	41.0795	2.81	0	1	1
b	83.4295	35.9975	81.312	2.81	0	1	1
b	23.2925	44.044	78.3475	2.81	0	1	1
b	76.6535	88.935	110.534	2.81	0	1	1
b	112.651	48.7025	79.618	2.81	0	1	1
b	71.148	83.853	54.6315	2.81	0	1	1
b	42.7735	80.0415	20.7515	2.81	0	1	1
b	106.722	83.4295	107.145	2.81	0	1	1
b	72.842	66.4895	105.451	2.81	0	1	1
b	60.137	20.328	39.3855	2.81	0	1	1
b	39.809	71.148	60.984	2.81	0	1	1
b	61.4075	84.2765	109.263	2.81	0	1	1
b	105.028	27.104	63.525	2.81	0	1	1
b	36.8445	62.2545	73.689	2.81	0	1	1
b	55.902	24.9865	89.3585	2.81	0	1	1
b	62.678	46.1615	115.192	2.81	0	1	1
b	74.9595	44.044	47.8555	2.81	0	1	1
b	59.7135	22.4455	91.8995	2.81	0	1	1
b	74.1125	84.7	49.973	2.81	0	1	1
b	71.148	33.88	91.0525	2.81	0	1	1
b	66.913	72.842	59.29	2.81	0	1	1
b	105.451	51.667	99.099	2.81	0	1	1
b	72.842	24.563	85.1235	2.81	0	1	1
b	92.7465	58.0195	84.2765	2.81	0	1	1
b	46.1615	55.4785	28.3745	2.81	0	1	1
b	66.066	63.525	28.798	2.81	0	1	1
b	113.498	90.629	35.574	2.81	0	1	1
b	60.984	77.924	19.481	2.81	0	1	1
b	30.492	50.82	101.216	2.81	0	1	1
b	77.924	27.104	87.241	2.81	0	1	1
b	77.924	67.3365	69.454	2.81	0	1	1
b	47.8555	61.4075	37.6915	2.81	0	1	1
b	76.6535	50.82	28.798	2.81	0	1	1
b	49.126	22.4455	44.044	2.81	0	1	1
b	86.8175	20.328	78.771	2.81	0	1	1
b	71.995	85.1235	13.9755	2.81	0	1	1
b	44.4675	87.6645	110.957	2.81	0	1	1
b	100.793	86.8175	44.044	2.81	0	1	1
b	83.853	71.148	108.84	2.81	0	1	1
b	95.2875	85.1235	23.716	2.81	0	1	1
b	96.9815	83.4295	63.9485	2.81	0	1	1
b	22.022	57.596	56.3255	2.81	0	1	1
b	68.607	61.831	19.481	2.81	0	1	1
b	77.5005	26.257	79.618	2.81	0	1	1
b	76.6535	53.361	48.279	2.81	0	1	1
b	35.574	90.629	91.476	2.81	0	1	1
b	59.29	71.5715	123.239	2.81	0	1	1
b	81.312	93.17	110.957	2.81	0	1	1
b	102.064	44.891	46.1615	2.81	0	1	1
b	25.41	82.159	96.9815	2.81	0	1	1
b	61.4075	80.8885	38.962	2.81	0	1	1
b	51.2435	63.525	16.5165	2.81	0	1	1
b	83.4295	53.7845	17.787	2.81	0	1	1
b	89.3585	37.268	101.64	2.81	0	1	1
b	63.525	18.2105	80.0415	2.81	0	1	1
b	60.5605	70.301	38.115	2.81	0	1	1
b	73.2655	87.6645	99.946	2.81	0	1	1
b	55.902	104.181	81.312	2.81	0	1	1
b	59.29	93.5935	69.8775	2.81	0	1	1
b	99.5225	40.2325	49.126	2.81	0	1	1
b	105.451	55.055	54.208	2.81	0	1	1
b	65.219	81.7355	33.88	2.81	0	1	1
b	52.0905	110.11	110.11	2.81	0	1	1
b	115.615	59.7135	53.7845	2.81	0	1	1
b	39.809	33.88	94.864	2.81	0	1	1
b	55.902	52.514	22.4455	2.81	0	1	1
b	80.465	113.075	71.148	2.81	0	1	1
b	55.055	58.8665	110.957	2.81	0	1	1
b	39.3855	97.8285	82.5825	2.81	0	1	1
b	15.246	59.7135	70.301	2.81	0	1	1
b	26.257	75.383	40.656	2.81	0	1	1
b	105.028	73.689	73.689	2.81	0	1	1
b	41.9265	50.82	73.2655	2.81	0	1	1
b	105.451	33.4565	82.159	2.81	0	1	1
b	28.3745	88.935	85.1235	2.81	0	1	1
b	106.299	32.186	58.443	2.81	0	1	1
b	112.228	42.7735	69.8775	2.81	0	1	1
b	29.2215	33.88	49.973	2.81	0	1	1
b	31.339	60.984	26.6805	2.81	0	1	1
b	99.5225	60.137	43.197	2.81	0	1	1
b	100.793	36.8445	84.2765	2.81	0	1	1
b	81.312	66.4895	112.228	2.81	0	1	1
b	82.5825	53.361	49.126	2.81	0	1	1
b	80.465	88.935	90.629	2.81	0	1	1
b	20.7515	56.3255	50.3965	2.81	0	1	1
b	32.186	52.9375	30.492	2.81	0	1	1
b	85.547	49.126	101.64	2.81	0	1	1
b	23.716	41.503	57.1725	2.81	0	1	1
b	91.0525	102.064	70.7245	2.81	0	1	1
b	68.607	83.4295	29.2215	2.81	0	1	1
b	89.3585	38.115	107.993	2.81	0	1	1
b	95.2875	70.301	43.197	2.81	0	1	1
b	62.2545	54.208	41.0795	2.81	0	1	1
b	54.6315	81.7355	88.935	2.81	0	1	1
b	29.645	85.9705	51.2435	2.81	0	1	1
b	34.3035	79.1945	100.793	2.81	0	1	1
b	58.8665	93.17	117.309	2.81	0	1	1
b	32.6095	100.793	96.1345	2.81	0	1	1
b	49.5495	33.033	59.29	2.81	0	1	1
b	42.7735	74.536	91.0525	2.81	0	1	1
b	42.35	32.186	84.2765	2.81	0	1	1
b	38.115	43.197	85.1235	2.81	0	1	1
b	88.088	50.3965	78.771	2.81	0	1	1
b	98.252	90.629	110.534	2.81	0	1	1
b	101.64	100.793	42.35	2.81	0	1	1
b	63.525	24.1395	89.3585	2.81	0	1	1
b	30.9155	35.1505	55.055	2.81	0	1	1
b	37.268	33.033	84.7	2.81	0	1	1
b	95.2875	88.5115	64.372	2.81	0	1	1
b	46.1615	74.9595	100.793	2.81	0	1	1
b	39.3855	97.405	66.066	2.81	0	1	1
b	83.853	42.35	91.476	2.81	0	1	1
b	104.605	49.5495	43.197	2.81	0	1	1
b	93.5935	83.4295	54.208	2.81	0	1	1
b	28.3745	76.6535	49.973	2.81	0	1	1
b	78.3475	92.323	55.4785	2.81	0	1	1
b	81.7355	78.771	13.9755	2.81	0	1	1
b	60.137	71.995	88.935	2.81	0	1	1
b	78.771	21.5985	83.4295	2.81	0	1	1
b	75.383	65.6425	44.044	2.81	0	1	1
b	71.5715	92.7465	69.8775	2.81	0	1	1
b	73.2655	52.9375	119.427	2.81	0	1	1
b	81.7355	75.8065	26.6805	2.81	0	1	1
b	76.23	76.6535	29.645	2.81	0	1	1
b	88.935	55.902	38.962	2.81	0	1	1
b	85.1235	96.9815	43.6205	2.81	0	1	1
b	75.8065	77.5005	112.228	2.81	0	1	1
b	109.686	60.5605	68.607	2.81	0	1	1
b	118.156	70.301	93.5935	2.81	0	1	1
b	84.2765	113.921	34.727	2.81	0	1	1
b	86.8175	74.1125	23.716	2.81	0	1	1
b	81.312	68.1835	64.372	2.81	0	1	1
b	57.1725	69.8775	110.957	2.81	0	1	1
b	39.809	27.951	49.126	2.81	0	1	1
b	54.208	37.6915	60.137	2.81	0	1	1
b	87.6645	105.875	80.0415	2.81	0	1	1
b	77.077	55.4785	18.634	2.81	0	1	1
b	66.066	66.066	19.0575	2.81	0	1	1
b	91.0525	26.257	44.044	2.81	0	1	1
b	59.7135	67.76	19.0575	2.81	0	1	1
b	28.798	75.8065	99.099	2.81	0	1	1
b	24.1395	93.17	61.4075	2.81	0	1	1
b	69.0305	63.1015	71.5715	2.81	0	1	1
b	102.064	92.7465	54.208	2.81	0	1	1
b	53.361	70.7245	120.274	2.81	0	1	1
b	22.869	48.279	65.219	2.81	0	1	1
b	88.5115	85.1235	57.1725	2.81	0	1	1
b	89.782	70.301	109.686	2.81	0	1	1
b	49.973	50.82	80.0415	2.81	0	1	1
b	107.993	43.197	79.618	2.81	0	1	1
b	122.391	71.995	77.5005	2.81	0	1	1
b	56.749	31.7625	99.946	2.81	0	1	1
b	63.525	72.4185	19.0575	2.81	0	1	1
b	92.323	38.115	58.8665	2.81	0	1	1
b	30.492	57.596	30.492	2.81	0	1	1
b	54.208	55.055	34.3035	2.81	0	1	1
b	69.454	49.126	87.6645	2.81	0	1	1
b	47.8555	35.9975	39.3855	2.81	0	1	1
b	95.2875	29.645	42.35	2.81	0	1	1
b	62.2545	49.126	24.1395	2.81	0	1	1
b	94.4405	100.37	24.9865	2.81	0	1	1
b	65.6425	73.2655	115.192	2.81	0	1	1
b	93.5935	45.738	39.809	2.81	0	1	1
b	66.913	53.361	119.85	2.81	0	1	1
b	55.055	55.902	119.85	2.81	0	1	1
b	23.716	87.6645	51.667	2.81	0	1	1
b	38.5385	88.088	96.9815	2.81	0	1	1
b	52.9375	58.8665	100.793	2.81	0	1	1
b	94.017	52.9375	99.5225	2.81	0	1	1
b	29.645	38.5385	88.5115	2.81	0	1	1
b	55.4785	57.1725	91.476	2.81	0	1	1
b	51.667	17.787	58.8665	2.81	0	1	1
b	95.2875	32.6095	58.8665	2.81	0	1	1
b	50.82	27.951	91.0525	2.81	0	1	1
b	50.82	90.629	113.075	2.81	0	1	1
b	63.525	19.481	49.973	2.81	0	1	1
b	102.91	60.984	54.208	2.81	0	1	1
b	77.5005	15.246	73.2655	2.81	0	1	1
b	79.618	53.7845	91.8995	2.81	0	1	1
b	35.574	85.1235	100.37	2.81	0	1	1
b	76.23	83.853	105.451	2.81	0	1	1
b	102.487	46.585	99.5225	2.81	0	1	1
b	37.6915	36.8445	32.186	2.81	0	1	1
b	101.64	68.1835	23.716	2.81	0	1	1
b	51.2435	93.17	89.3585	2.81	0	1	1
b	110.11	72.842	106.722	2.81	0	1	1
b	57.596	20.328	49.126	2.81	0	1	1
b	98.252	72.4185	53.7845	2.81	0	1	1
b	39.3855	36.421	98.6755	2.81	0	1	1
b	105.028	89.782	108.416	2.81	0	1	1
b	19.481	78.3475	57.1725	2.81	0	1	1
b	117.309	51.2435	77.077	2.81	0	1	1
b	98.252	39.809	78.771	2.81	0	1	1
b	43.6205	85.1235	76.6535	2.81	0	1	1
b	114.345	72.4185	38.115	2.81	0	1	1
b	19.0575	91.8995	73.689	2.81	0	1	1
b	83.4295	37.6915	33.4565	2.81	0	1	1
b	82.5825	57.596	88.5115	2.81	0	1	1
b	65.6425	86.8175	93.5935	2.81	0	1	1
b	95.2875	35.9975	34.727	2.81	0	1	1
b	52.9375	93.17	49.126	2.81	0	1	1
b	48.7025	75.383	111.38	2.81	0	1	1
b	60.984	27.951	102.064	2.81	0	1	1
b	101.64	77.5005	54.208	2.81	0	1	1
b	77.077	82.159	70.301	2.81	0	1	1
b	99.946	88.5115	80.465	2.81	0	1	1
b	76.6535	49.973	58.0195	2.81	0	1	1
b	103.757	62.678	24.1395	2.81	0	1	1
b	91.8995	70.301	33.033	2.81	0	1	1
b	66.4895	37.268	31.339	2.81	0	1	1
b	110.957	83.006	103.334	2.81	0	1	1
b	55.4785	50.3965	80.8885	2.81	0	1	1
b	80.465	96.558	33.033	2.81	0	1	1
b	122.391	74.1125	58.0195	2.81	0	1	1
b	15.6695	57.1725	81.7355	2.81	0	1	1
b	113.921	48.7025	67.76	2.81	0	1	1
b	30.0685	70.7245	96.558	2.81	0	1	1
b	16.5165	87.241	62.2545	2.81	0	1	1
b	86.394	86.8175	99.946	2.81	0	1	1
b	80.0415	35.574	37.6915	2.81	0	1	1
b	55.4785	88.088	47.8555	2.81	0	1	1
b	91.476	34.3035	67.76	2.81	0	1	1
b	106.299	83.4295	88.935	2.81	0	1	1
b	31.339	34.3035	83.853	2.81	0	1	1
b	66.913	43.197	40.656	2.81	0	1	1
b	61.4075	26.257	85.547	2.81	0	1	1
b	18.2105	60.5605	45.738	2.81	0	1	1
b	115.615	81.7355	100.37	2.81	0	1	1
b	49.5495	52.514	50.82	2.81	0	1	1
b	17.3635	71.5715	80.465	2.81	0	1	1
b	77.077	61.4075	28.3745	2.81	0	1	1
b	33.033	47.432	76.23	2.81	0	1	1
b	72.4185	19.9045	63.9485	2.81	0	1	1
b	96.9815	51.2435	89.3585	2.81	0	1	1
b	107.993	40.656	56.3255	2.81	0	1	1
b	57.596	78.771	44.044	2.81	0	1	1
b	116.886	79.618	84.2765	2.81	0	1	1
b	90.629	20.7515	64.7955	2.81	0	1	1
b	86.8175	37.6915	58.443	2.81	0	1	1
b	69.454	19.0575	80.0415	2.81	0	1	1
b	39.3855	42.35	39.809	2.81	0	1	1
b	79.618	80.8885	59.7135	2.81	0	1	1
b	86.8175	45.3145	68.607	2.81	0	1	1
b	66.913	96.1345	91.0525	2.81	0	1	1
b	72.4185	74.9595	79.1945	2.81	0	1	1
b	75.8065	44.4675	18.634	2.81	0	1	1
b	110.11	48.279	42.7735	2.81	0	1	1
b	52.514	70.7245	32.186	2.81	0	1	1
b	35.574	44.891	94.864	2.81	0	1	1
b	74.9595	82.159	29.645	2.81	0	1	1
b	91.476	27.5275	58.443	2.81	0	1	1
b	30.9155	66.913	63.525	2.81	0	1	1
b	87.241	81.312	34.3035	2.81	0	1	1
b	70.7245	82.5825	103.334	2.81	0	1	1
b	20.7515	70.301	52.514	2.81	0	1	1
b	71.995	62.2545	29.2215	2.81	0	1	1
b	113.498	49.126	85.9705	2.81	0	1	1
b	121.121	85.547	73.2655	2.81	0	1	1
b	110.957	51.667	98.252	2.81	0	1	1
b	58.8665	85.547	54.208	2.81	0	1	1
b	45.738	47.8555	35.574	2.81	0	1	1
b	43.6205	92.323	68.607	2.81	0	1	1
b	85.9705	61.4075	69.454	2.81	0	1	1
b	36.421	69.0305	65.6425	2.81	0	1	1
b	31.7625	85.547	41.0795	2.81	0	1	1
b	49.5495	80.0415	18.634	2.81	0	1	1
b	85.9705	57.1725	64.372	2.81	0	1	1
b	28.3745	82.159	92.7465	2.81	0	1	1
b	93.5935	33.88	93.5935	2.81	0	1	1
b	66.4895	23.2925	83.853	2.81	0	1	1
b	21.175	61.4075	37.268	2.81	0	1	1
b	82.159	23.716	60.5605	2.81	0	1	1
b	15.6695	67.76	49.973	2.81	0	1	1
b	92.7465	76.6535	44.044	2.81	0	1	1
b	81.312	16.94	67.76	2.81	0	1	1
b	95.2875	44.891	78.771	2.81	0	1	1
b	63.525	68.1835	62.2545	2.81	0	1	1
b	79.1945	87.6645	120.274	2.81	0	1	1
b	66.4895	26.6805	33.88	2.81	0	1	1
b	50.3965	21.5985	61.831	2.81	0	1	1
b	50.82	110.534	105.875	2.81	0	1	1
b	45.3145	66.913	71.148	2.81	0	1	1
b	116.886	95.2875	85.547	2.81	0	1	1
b	24.1395	65.219	85.547	2.81	0	1	1
b	43.6205	80.8885	100.793	2.81	0	1	1
b	90.2055	57.1725	114.769	2.81	0	1	1
b	110.11	74.536	41.503	2.81	0	1	1
b	32.6095	45.3145	56.3255	2.81	0	1	1
b	71.995	105.875	37.6915	2.81	0	1	1
b	95.2875	69.0305	109.686	2.81	0	1	1
b	74.536	58.0195	81.7355	2.81	0	1	1
b	23.716	54.208	75.8065	2.81	0	1	1
b	70.301	77.924	13.1285	2.81	0	1	1
b	37.6915	35.1505	74.9595	2.81	0	1	1
b	118.58	81.312	38.115	2.81	0	1	1
b	90.629	94.017	91.8995	2.81	0	1	1
b	34.3035	53.361	41.0795	2.81	0	1	1
b	104.605	28.3745	53.7845	2.81	0	1	1
b	100.793	62.678	99.946	2.81	0	1	1
b	54.6315	52.0905	17.3635	2.81	0	1	1
b	34.3035	27.951	69.454	2.81	0	1	1
b	115.615	75.383	89.782	2.81	0	1	1
b	26.6805	50.3965	94.4405	2.81	0	1	1
b	117.733	53.7845	54.208	2.81	0	1	1
b	116.463	62.2545	59.29	2.81	0	1	1
b	22.869	63.1015	66.066	2.81	0	1	1
b	60.137	77.5005	98.6755	2.81	0	1	1
b	71.148	80.465	49.5495	2.81	0	1	1
b	21.175	76.6535	43.197	2.81	0	1	1
b	41.503	89.782	92.7465	2.81	0	1	1
b	55.4785	24.563	83.006	2.81	0	1	1
b	77.077	56.749	38.5385	2.81	0	1	1
b	103.334	83.853	64.7955	2.81	0	1	1
b	108.416	37.6915	69.454	2.81	0	1	1
b	93.17	105.875	108.84	2.81	0	1	1
b	111.38	43.6205	89.3585	2.81	0	1	1
b	69.0305	43.197	28.3745	2.81	0	1	1
b	96.9815	65.6425	43.6205	2.81	0	1	1
b	39.3855	37.6915	52.9375	2.81	0	1	1
b	69.8775	62.2545	108.416	2.81	0	1	1
b	110.534	43.197	38.962	2.81	0	1	1
b	71.148	76.6535	92.7465	2.81	0	1	1
b	70.7245	89.3585	95.2875	2.81	0	1	1
b	36.8445	47.8555	40.2325	2.81	0	1	1
b	38.115	29.645	42.7735	2.81	0	1	1
b	22.022	82.159	72.4185	2.81	0	1	1
b	31.339	39.809	45.738	2.81	0	1	1
b	84.7	20.328	84.2765	2.81	0	1	1
b	96.1345	94.4405	38.115	2.81	0	1	1
b	65.219	57.1725	19.0575	2.81	0	1	1
b	51.2435	34.727	28.798	2.81	0	1	1
b	62.678	61.4075	51.667	2.81	0	1	1
b	38.962	95.711	77.077	2.81	0	1	1
b	113.075	51.2435	73.2655	2.81	0	1	1
b	110.11	59.7135	104.181	2.81	0	1	1
b	62.678	67.76	43.197	2.81	0	1	1
b	104.181	70.7245	87.241	2.81	0	1	1
b	72.4185	17.3635	57.596	2.81	0	1	1
b	80.0415	82.159	80.0415	2.81	0	1	1
b	42.7735	93.17	105.875	2.81	0	1	1
b	28.798	75.8065	93.5935	2.81	0	1	1
b	39.809	24.9865	61.4075	2.81	0	1	1
b	122.815	92.323	77.077	2.81	0	1	1
b	95.711	42.7735	107.569	2.81	0	1	1
b	21.175	97.8285	47.432	2.81	0	1	1
b	55.902	28.3745	69.454	2.81	0	1	1
b	94.4405	53.361	111.804	2.81	0	1	1
b	118.58	79.618	58.0195	2.81	0	1	1
b	89.782	89.3585	68.1835	2.81	0	1	1
b	91.8995	60.137	36.421	2.81	0	1	1
b	56.749	30.492	92.7465	2.81	0	1	1
b	55.4785	47.0085	19.9045	2.81	0	1	1
b	82.5825	57.1725	38.962	2.81	0	1	1
b	22.869	86.394	81.312	2.81	0	1	1
b	80.0415	58.443	48.7025	2.81	0	1	1
b	100.793	56.3255	89.3585	2.81	0	1	1
b	109.686	66.4895	78.3475	2.81	0	1	1
b	41.0795	41.503	30.9155	2.81	0	1	1
b	77.924	21.175	76.6535	2.81	0	1	1
b	81.7355	49.126	58.443	2.81	0	1	1
b	115.192	43.197	53.361	2.81	0	1	1
b	20.7515	61.831	71.5715	2.81	0	1	1
b	59.7135	15.246	79.1945	2.81	0	1	1
b	99.946	74.1125	96.1345	2.81	0	1	1
b	26.257	83.853	56.3255	2.81	0	1	1
b	107.993	72.842	64.372	2.81	0	1	1
b	54.208	94.4405	73.2655	2.81	0	1	1
b	82.159	82.159	37.268	2.81	0	1	1
b	39.3855	65.6425	50.82	2.81	0	1	1
b	106.299	43.6205	43.197	2.81	0	1	1
b	113.498	64.7955	54.208	2.81	0	1	1
b	109.686	53.7845	83.853	2.81	0	1	1
b	23.2925	81.312	41.0795	2.81	0	1	1
b	77.924	18.2105	54.208	2.81	0	1	1
b	103.334	73.2655	22.869	2.81	0	1	1
b	31.339	76.6535	60.984	2.81	0	1	1
b	60.137	21.175	85.547	2.81	0	1	1
b	57.1725	110.534	59.7135	2.81	0	1	1
b	79.618	19.0575	63.9485	2.81	0	1	1
b	26.257	59.7135	40.2325	2.81	0	1	1
b	88.088	45.738	38.962	2.81	0	1	1
b	75.383	68.1835	79.1945	2.81	0	1	1
b	50.82	62.2545	81.312	2.81	0	1	1
b	80.0415	55.055	44.044	2.81	0	1	1
b	55.4785	24.9865	63.9485	2.81	0	1	1
b	61.4075	48.7025	80.8885	2.81	0	1	1
b	117.733	56.3255	73.2655	2.81	0	1	1
b	73.689	42.7735	115.192	2.81	0	1	1
b	79.1945	77.5005	69.454	2.81	0	1	1
b	35.9975	55.055	63.525	2.81	0	1	1
b	30.9155	67.76	27.951	2.81	0	1	1
b	33.033	94.017	46.585	2.81	0	1	1
b	21.5985	53.7845	65.6425	2.81	0	1	1
b	66.4895	25.8335	99.5225	2.81	0	1	1
b	49.5495	66.4895	119.427	2.81	0	1	1
b	64.7955	28.798	80.0415	2.81	0	1	1
b	81.312	77.5005	109.263	2.81	0	1	1
b	99.946	58.8665	24.1395	2.81	0	1	1
b	108.84	58.8665	34.3035	2.81	0	1	1
b	61.831	34.727	46.585	2.81	0	1	1
b	98.6755	75.383	59.29	2.81	0	1	1
b	93.5935	69.8775	70.7245	2.81	0	1	1
b	37.268	88.5115	26.6805	2.81	0	1	1
b	60.984	19.0575	74.536	2.81	0	1	1
b	22.869	43.6205	60.984	2.81	0	1	1
b	107.569	74.536	83.4295	2.81	0	1	1
b	58.8665	27.5275	59.7135	2.81	0	1	1
b	81.7355	44.044	68.1835	2.81	0	1	1
b	76.6535	85.1235	94.4405	2.81	0	1	1
b	75.8065	16.093	60.5605	2.81	0	1	1
b	88.5115	33.033	43.197	2.81	0	1	1
b	61.4075	34.3035	28.3745	2.81	0	1	1
b	30.492	56.3255	96.1345	2.81	0	1	1
b	68.1835	36.421	67.76	2.81	0	1	1
b	27.5275	79.618	88.5115	2.81	0	1	1
b	20.7515	70.301	85.9705	2.81	0	1	1
b	119.85	57.1725	57.596	2.81	0	1	1
b	95.711	92.7465	88.088	2.81	0	1	1
b	31.7625	43.197	85.1235	2.81	0	1	1
b	30.9155	60.5605	53.7845	2.81	0	1	1
b	91.8995	40.2325	78.771	2.81	0	1	1
b	77.5005	63.525	49.973	2.81	0	1	1
b	55.055	18.634	54.6315	2.81	0	1	1
b	51.2435	34.727	82.5825	2.81	0	1	1
b	30.492	48.7025	41.0795	2.81	0	1	1
b	85.1235	19.481	62.678	2.81	0	1	1
b	44.044	36.421	74.536	2.81	0	1	1
b	58.0195	75.8065	38.962	2.81	0	1	1
b	77.5005	22.022	48.279	2.81	0	1	1
b	103.757	40.2325	98.6755	2.81	0	1	1
b	88.935	56.749	88.935	2.81	0	1	1
b	48.7025	27.104	95.2875	2.81	0	1	1
b	77.924	70.301	59.7135	2.81	0	1	1
b	74.9595	50.82	107.569	2.81	0	1	1
b	96.558	103.757	86.394	2.81	0	1	1
b	17.3635	73.2655	53.361	2.81	0	1	1
b	114.769	80.465	48.279	2.81	0	1	1
b	51.2435	57.596	30.0685	2.81	0	1	1
b	59.29	101.64	116.039	2.81	0	1	1
b	79.1945	94.864	60.984	2.81	0	1	1
b	51.2435	35.574	100.793	2.81	0	1	1
b	37.6915	39.809	35.9975	2.81	0	1	1
b	41.9265	33.033	45.738	2.81	0	1	1
b	67.3365	77.077	19.0575	2.81	0	1	1
b	22.4455	92.323	83.853	2.81	0	1	1
b	102.064	26.6805	58.0195	2.81	0	1	1
b	52.0905	22.022	49.126	2.81	0	1	1
b	78.771	99.5225	97.405	2.81	0	1	1
b	78.771	71.995	30.0685	2.81	0	1	1
b	91.476	63.9485	23.2925	2.81	0	1	1
b	35.574	60.137	50.82	2.81	0	1	1
b	49.126	74.536	119.85	2.81	0	1	1
b	88.088	24.563	62.678	2.81	0	1	1
b	82.5825	35.9975	73.689	2.81	0	1	1
b	21.5985	80.465	88.5115	2.81	0	1	1
b	109.686	75.8065	93.5935	2.81	0	1	1
b	69.454	55.902	97.8285	2.81	0	1	1
b	121.121	68.1835	48.279	2.81	0	1	1
b	113.075	42.35	58.443	2.81	0	1	1
b	114.345	57.1725	48.7025	2.81	0	1	1
b	105.875	59.29	44.044	2.81	0	1	1
b	100.793	41.0795	88.935	2.81	0	1	1
b	38.962	47.0085	76.23	2.81	0	1	1
b	83.853	104.605	53.7845	2.81	0	1	1
b	42.7735	86.394	40.2325	2.81	0	1	1
b	43.197	63.9485	94.017	2.81	0	1	1
b	104.181	67.3365	64.372	2.81	0	1	1
b	99.946	85.1235	74.536	2.81	0	1	1
b	63.525	30.9155	99.946	2.81	0	1	1
b	25.8335	81.7355	51.2435	2.81	0	1	1
b	93.17	41.0795	48.7025	2.81	0	1	1
b	65.6425	85.9705	74.536	2.81	0	1	1
b	81.7355	42.35	48.279	2.81	0	1	1
b	47.0085	74.9595	22.4455	2.81	0	1	1
b	111.804	84.2765	74.536	2.81	0	1	1
b	38.115	89.782	48.279	2.81	0	1	1
b	119.427	79.1945	93.5935	2.81	0	1	1
b	83.006	91.476	33.88	2.81	0	1	1
b	55.4785	88.935	99.946	2.81	0	1	1
b	65.219	80.465	83.006	2.81	0	1	1
b	63.525	76.23	23.716	2.81	0	1	1
b	36.421	38.115	94.4405	2.81	0	1	1
b	22.022	70.301	41.503	2.81	0	1	1
b	33.033	107.569	81.312	2.81	0	1	1
b	47.0085	57.596	80.8885	2.81	0	1	1
b	99.099	38.115	31.7625	2.81	0	1	1
b	16.093	80.0415	52.9375	2.81	0	1	1
b	81.7355	80.0415	114.769	2.81	0	1	1
b	39.3855	89.782	66.4895	2.81	0	1	1
b	19.481	49.126	74.9595	2.81	0	1	1
b	85.547	71.148	79.618	2.81	0	1	1
b	35.574	35.1505	36.8445	2.81	0	1	1
b	62.2545	42.35	110.11	2.81	0	1	1
b	60.137	43.6205	21.175	2.81	0	1	1
b	66.066	86.8175	110.957	2.81	0	1	1
b	57.1725	45.738	47.0085	2.81	0	1	1
b	87.6645	77.077	95.2875	2.81	0	1	1
b	47.8555	89.3585	65.6425	2.81	0	1	1
b	34.727	30.9155	52.514	2.81	0	1	1
b	27.5275	54.6315	85.547	2.81	0	1	1
b	89.782	93.17	54.208	2.81	0	1	1
b	50.3965	87.241	96.9815	2.81	0	1	1
b	93.17	80.0415	49.126	2.81	0	1	1
b	78.3475	89.782	50.3965	2.81	0	1	1
b	100.793	42.7735	103.757	2.81	0	1	1
b	42.35	23.716	56.3255	2.81	0	1	1
b	108.84	66.066	89.782	2.81	0	1	1
b	55.4785	38.962	30.9155	2.81	0	1	1
b	79.1945	45.3145	29.2215	2.81	0	1	1
b	82.5825	75.383	44.891	2.81	0	1	1
b	51.667	98.6755	106.722	2.81	0	1	1
b	95.711	63.525	99.5225	2.81	0	1	1
b	121.121	78.3475	88.088	2.81	0	1	1
b	104.605	57.1725	84.2765	2.81	0	1	1
b	71.5715	56.3255	19.481	2.81	0	1	1
b	51.2435	48.7025	102.91	2.81	0	1	1
b	74.536	86.8175	69.8775	2.81	0	1	1
b	63.525	53.361	77.5005	2.81	0	1	1
b	51.2435	49.973	37.268	2.81	0	1	1
b	69.8775	95.711	49.5495	2.81	0	1	1
b	90.629	66.066	70.301	2.81	0	1	1
b	22.869	74.536	80.8885	2.81	0	1	1
b	29.2215	41.9265	40.656	2.81	0	1	1
b	102.064	94.017	107.569	2.81	0	1	1
b	93.17	27.104	83.4295	2.81	0	1	1
b	120.274	66.913	73.689	2.81	0	1	1
b	118.58	73.689	47.432	2.81	0	1	1
b	117.309	49.5495	89.782	2.81	0	1	1
b	94.017	36.8445	98.252	2.81	0	1	1
b	38.115	58.0195	41.0795	2.81	0	1	1
b	25.8335	77.077	57.1725	2.81	0	1	1
b	62.678	40.656	57.1725	2.81	0	1	1
b	24.563	37.268	68.607	2.81	0	1	1
b	105.028	54.208	33.88	2.81	0	1	1
b	36.421	66.4895	60.5605	2.81	0	1	1
b	52.9375	83.4295	33.88	2.81	0	1	1
b	94.017	47.432	59.29	2.81	0	1	1
b	74.1125	51.2435	70.301	2.81	0	1	1
b	71.148	35.574	28.3745	2.81	0	1	1
b	75.8065	17.787	79.1945	2.81	0	1	1
b	90.2055	96.9815	78.771	2.81	0	1	1
b	101.64	71.995	44.044	2.81	0	1	1
b	48.279	69.454	100.793	2.81	0	1	1
b	32.186	84.7	71.148	2.81	0	1	1
b	103.757	90.2055	75.8065	2.81	0	1	1
b	91.0525	102.487	58.8665	2.81	0	1	1
b	111.804	55.4785	53.7845	2.81	0	1	1
b	42.35	63.1015	41.0795	2.81	0	1	1
b	76.23	28.3745	32.6095	2.81	0	1	1
b	117.309	66.4895	64.372	2.81	0	1	1
b	25.41	57.1725	80.465	2.81	0	1	1
b	39.3855	56.749	106.722	2.81	0	1	1
b	52.514	24.563	38.962	2.81	0	1	1
b	62.678	84.2765	28.798	2.81	0	1	1
b	72.842	38.5385	86.394	2.81	0	1	1
b	120.274	60.5605	63.9485	2.81	0	1	1
b	45.738	54.6315	22.022	2.81	0	1	1
b	73.2655	74.9595	49.126	2.81	0	1	1
b	54.6315	44.044	69.8775	2.81	0	1	1
b	101.64	65.6425	90.2055	2.81	0	1	1
b	80.465	65.6425	59.7135	2.81	0	1	1
b	93.5935	24.9865	49.126	2.81	0	1	1
b	102.91	34.3035	88.5115	2.81	0	1	1
b	26.257	65.219	60.984	2.81	0	1	1
b	121.968	65.219	60.137	2.81	0	1	1
b	67.76	27.104	70.7245	2.81	0	1	1
b	105.028	41.0795	38.5385	2.81	0	1	1
b	41.9265	63.525	86.8175	2.81	0	1	1
b	65.219	18.2105	44.4675	2.81	0	1	1
b	60.984	74.9595	28.798	2.81	0	1	1
b	19.9045	62.2545	52.9375	2.81	0	1	1
b	46.585	39.3855	108.84	2.81	0	1	1
b	86.394	64.7955	25.8335	2.81	0	1	1
b	33.033	30.492	86.8175	2.81	0	1	1
b	72.4185	25.41	66.913	2.81	0	1	1
b	98.252	77.077	19.481	2.81	0	1	1
b	67.3365	99.946	96.1345	2.81	0	1	1
b	103.334	51.667	56.749	2.81	0	1	1
b	105.875	86.394	40.656	2.81	0	1	1
b	60.984	21.175	44.891	2.81	0	1	1
b	33.033	50.82	95.2875	2.81	0	1	1
b	80.8885	73.2655	104.605	2.81	0	1	1
b	74.9595	91.0525	60.5605	2.81	0	1	1
b	46.585	31.7625	49.126	2.81	0	1	1
b	21.5985	73.2655	57.596	2.81	0	1	1
b	99.099	78.3475	63.9485	2.81	0	1	1
b	88.935	76.23	76.23	2.81	0	1	1
b	26.6805	77.5005	64.372	2.81	0	1	1
b	111.804	93.5935	71.148	2.81	0	1	1
b	48.7025	31.7625	85.547	2.81	0	1	1
b	70.7245	85.547	90.2055	2.81	0	1	1
b	113.075	55.055	78.3475	2.81	0	1	1
b	35.574	50.82	105.875	2.81	0	1	1
b	81.7355	83.006	120.274	2.81	0	1	1
b	65.219	85.547	38.962	2.81	0	1	1
b	17.787	64.7955	67.3365	2.81	0	1	1
b	21.5985	71.148	76.6535	2.81	0	1	1
b	53.7845	35.1505	40.2325	2.81	0	1	1
b	96.1345	23.2925	66.913	2.81	0	1	1
b	115.615	56.749	62.678	2.81	0	1	1
b	87.6645	69.8775	84.7	2.81	0	1	1
b	37.268	77.077	28.3745	2.81	0	1	1
b	65.6425	67.3365	97.8285	2.81	0	1	1
b	62.2545	92.323	59.7135	2.81	0	1	1
b	42.35	70.7245	85.9705	2.81	0	1	1
b	106.722	34.3035	64.372	2.81	0	1	1
b	52.0905	43.6205	92.7465	2.81	0	1	1
b	55.055	42.7735	24.1395	2.81	0	1	1
b	52.0905	45.3145	80.0415	2.81	0	1	1
b	82.5825	81.312	85.547	2.81	0	1	1
b	69.0305	15.246	62.2545	2.81	0	1	1
b	100.793	58.443	109.686	2.81	0	1	1
b	64.372	73.689	72.4185	2.81	0	1	1
b	85.9705	97.8285	82.5825	2.81	0	1	1
b	14.399	71.148	62.2545	2.81	0	1	1
b	31.339	73.2655	73.689	2.81	0	1	1
b	33.033	85.547	94.4405	2.81	0	1	1
b	27.5275	90.629	66.4895	2.81	0	1	1
b	30.492	54.6315	50.82	2.81	0	1	1
b	18.634	47.0085	80.465	2.81	0	1	1
b	88.935	90.629	49.973	2.81	0	1	1
b	38.115	68.607	102.064	2.81	0	1	1
b	63.9485	52.514	107.145	2.81	0	1	1
b	58.443	71.995	51.667	2.81	0	1	1
b	37.268	77.077	45.738	2.81	0	1	1
b	100.793	87.241	97.8285	2.81	0	1	1
b	71.148	88.935	113.921	2.81	0	1	1
b	36.8445	79.618	81.312	2.81	0	1	1
b	34.3035	50.3965	35.9975	2.81	0	1	1
b	44.044	82.5825	71.5715	2.81	0	1	1
b	86.394	62.678	104.181	2.81	0	1	1
b	36.8445	64.372	26.257	2.81	0	1	1
b	46.1615	61.4075	19.9045	2.81	0	1	1
b	82.5825	55.4785	68.1835	2.81	0	1	1
b	98.6755	37.268	58.8665	2.81	0	1	1
b	27.951	74.536	30.9155	2.81	0	1	1
b	80.8885	68.607	15.6695	2.81	0	1	1
b	51.667	69.0305	14.8225	2.81	0	1	1
b	19.481	76.23	84.2765	2.81	0	1	1
b	42.35	64.372	111.804	2.81	0	1	1
b	102.487	54.6315	43.6205	2.81	0	1	1
b	34.3035	64.7955	107.569	2.81	0	1	1
b	24.9865	38.962	74.536	2.81	0	1	1
b	64.7955	59.7135	106.299	2.81	0	1	1
b	59.29	18.634	69.454	2.81	0	1	1
b	101.216	44.044	94.017	2.81	0	1	1
b	109.263	63.9485	44.4675	2.81	0	1	1
b	57.1725	47.432	100.37	2.81	0	1	1
b	100.37	31.339	73.689	2.81	0	1	1
b	26.257	39.3855	61.831	2.81	0	1	1
b	40.656	84.2765	81.7355	2.81	0	1	1
b	38.962	53.7845	87.241	2.81	0	1	1
b	109.686	56.3255	63.9485	2.81	0	1	1
b	88.088	28.798	67.76	2.81	0	1	1
b	89.3585	60.137	79.618	2.81	0	1	1
b	67.3365	36.8445	25.8335	2.81	0	1	1
b	75.8065	96.1345	71.995	2.81	0	1	1
b	56.3255	29.645	39.3855	2.81	0	1	1
b	39.3855	50.82	95.711	2.81	0	1	1
b	26.257	37.268	55.4785	2.81	0	1	1
b	94.4405	40.2325	102.91	2.81	0	1	1
b	65.219	41.0795	100.37	2.81	0	1	1
b	52.514	80.465	28.798	2.81	0	1	1
b	70.301	58.8665	119.85	2.81	0	1	1
b	105.875	84.7	59.7135	2.81	0	1	1
b	28.798	43.197	75.383	2.81	0	1	1
b	110.11	72.842	88.5115	2.81	0	1	1
b	109.686	53.361	58.8665	2.81	0	1	1
b	78.771	73.2655	80.0415	2.81	0	1	1
b	47.8555	88.5115	23.716	2.81	0	1	1
b	57.596	69.454	28.798	2.81	0	1	1
b	83.853	66.066	69.454	2.81	0	1	1
b	82.159	111.804	58.8665	2.81	0	1	1
b	79.1945	39.809	107.145	2.81	0	1	1
b	45.738	30.0685	74.9595	2.81	0	1	1
b	66.066	91.8995	20.328	2.81	0	1	1
b	63.1015	102.91	83.853	2.81	0	1	1
b	27.951	57.1725	57.1725	2.81	0	1	1
b	14.399	65.219	62.678	2.81	0	1	1
b	73.2655	38.115	51.2435	2.81	0	1	1
b	89.782	39.3855	24.9865	2.81	0	1	1
b	83.006	59.29	59.7135	2.81	0	1	1
b	46.585	45.738	101.216	2.81	0	1	1
b	39.3855	28.3745	55.4785	2.81	0	1	1
b	96.9815	57.596	99.5225	2.81	0	1	1
b	18.2105	76.23	77.077	2.81	0	1	1
b	121.968	69.0305	53.7845	2.81	0	1	1
b	64.7955	73.2655	108.416	2.81	0	1	1
b	63.1015	71.148	49.126	2.81	0	1	1
b	54.6315	41.9265	50.82	2.81	0	1	1
b	113.921	74.9595	83.853	2.81	0	1	1
b	73.2655	78.771	39.3855	2.81	0	1	1
b	116.039	83.006	70.7245	2.81	0	1	1
b	111.38	87.241	61.4075	2.81	0	1	1
b	94.4405	55.4785	69.8775	2.81	0	1	1
b	85.9705	35.1505	38.115	2.81	0	1	1
b	114.769	63.9485	41.503	2.81	0	1	1
b	97.405	60.5605	105.028	2.81	0	1	1
b	52.9375	86.8175	38.962	2.81	0	1	1
b	99.099	71.995	90.2055	2.81	0	1	1
b	109.686	62.2545	30.492	2.81	0	1	1
b	30.9155	57.1725	66.4895	2.81	0	1	1
b	60.984	92.323	102.064	2.81	0	1	1
b	33.033	31.339	74.536	2.81	0	1	1
b	104.181	38.5385	78.771	2.81	0	1	1
b	77.5005	85.1235	75.383	2.81	0	1	1
b	46.1615	51.2435	70.301	2.81	0	1	1
b	73.689	45.3145	61.831	2.81	0	1	1
b	66.066	41.9265	23.2925	2.81	0	1	1
b	48.279	65.219	113.498	2.81	0	1	1
b	90.629	60.984	17.787	2.81	0	1	1
b	74.9595	41.0795	28.3745	2.81	0	1	1
b	74.1125	41.0795	110.534	2.81	0	1	1
b	81.7355	69.8775	99.5225	2.81	0	1	1
b	41.9265	66.4895	22.869	2.81	0	1	1
b	80.0415	60.137	119.427	2.81	0	1	1
b	100.37	78.3475	100.793	2.81	0	1	1
b	94.4405	58.8665	109.686	2.81	0	1	1
b	80.0415	86.394	71.148	2.81	0	1	1
b	81.7355	23.716	52.9375	2.81	0	1	1
b	44.891	71.995	81.312	2.81	0	1	1
b	80.465	100.37	71.995	2.81	0	1	1
b	87.6645	77.924	47.0085	2.81	0	1	1
b	75.383	57.596	117.309	2.81	0	1	1
b	71.995	32.186	40.656	2.81	0	1	1
b	72.842	78.3475	69.8775	2.81	0	1	1
b	19.9045	55.4785	60.137	2.81	0	1	1
b	33.4565	51.667	66.913	2.81	0	1	1
b	85.1235	76.6535	71.148	2.81	0	1	1
b	80.465	60.984	54.6315	2.81	0	1	1
b	30.492	71.5715	50.82	2.81	0	1	1
b	32.186	40.656	64.7955	2.81	0	1	1
b	60.984	52.0905	100.793	2.81	0	1	1
b	92.323	35.1505	39.3855	2.81	0	1	1
b	70.7245	75.383	110.11	2.81	0	1	1
b	111.38	38.962	52.9375	2.81	0	1	1
b	104.181	58.443	66.913	2.81	0	1	1
b	97.8285	99.099	107.569	2.81	0	1	1
b	28.3745	60.5605	96.558	2.81	0	1	1
b	58.0195	114.345	43.6205	2.81	0	1	1
b	61.4075	27.5275	35.9975	2.81	0	1	1
b	17.787	83.006	77.077	2.81	0	1	1
b	61.831	54.6315	23.716	2.81	0	1	1
b	46.585	55.055	45.738	2.81	0	1	1
b	40.2325	55.4785	60.137	2.81	0	1	1
b	87.241	41.0795	48.279	2.81	0	1	1
b	60.984	54.208	119.85	2.81	0	1	1
b	73.2655	22.869	80.465	2.81	0	1	1
b	57.1725	58.8665	31.339	2.81	0	1	1
b	106.299	41.9265	69.8775	2.81	0	1	1
b	28.3745	95.2875	85.547	2.81	0	1	1
b	100.793	94.864	90.629	2.81	0	1	1
b	68.1835	56.3255	61.4075	2.81	0	1	1
b	32.6095	70.301	87.241	2.81	0	1	1
b	32.186	74.536	26.6805	2.81	0	1	1
b	47.0085	51.667	111.804	2.81	0	1	1
b	69.8775	30.492	99.946	2.81	0	1	1
b	59.29	33.88	70.301	2.81	0	1	1
b	37.6915	59.7135	110.11	2.81	0	1	1
b	99.946	79.618	33.88	2.81	0	1	1
b	85.9705	72.842	119.427	2.81	0	1	1
b	41.503	60.984	70.301	2.81	0	1	1
b	95.2875	113.075	43.197	2.81	0	1	1
b	74.1125	50.3965	100.37	2.81	0	1	1
b	33.4565	82.5825	105.875	2.81	0	1	1
b	75.8065	64.372	109.686	2.81	0	1	1
b	55.055	76.23	96.1345	2.81	0	1	1
b	38.115	40.656	66.066	2.81	0	1	1
b	86.394	63.9485	74.536	2.81	0	1	1
b	33.88	71.995	101.216	2.81	0	1	1
b	91.0525	81.7355	109.686	2.81	0	1	1
b	61.4075	89.782	40.656	2.81	0	1	1
b	88.088	35.1505	77.924	2.81	0	1	1
b	71.148	63.525	115.192	2.81	0	1	1
b	72.4185	91.476	101.216	2.81	0	1	1
b	104.181	63.525	59.29	2.81	0	1	1
b	93.5935	30.492	88.088	2.81	0	1	1
b	119.85	56.749	68.1835	2.81	0	1	1
b	89.3585	59.7135	60.137	2.81	0	1	1
b	86.394	85.1235	71.148	2.81	0	1	1
b	52.0905	54.208	113.498	2.81	0	1	1
b	42.7735	72.4185	55.902	2.81	0	1	1
b	82.5825	30.492	33.033	2.81	0	1	1
b	53.361	20.328	85.9705	2.81	0	1	1
b	102.064	30.0685	78.3475	2.81	0	1	1
b	43.197	45.3145	105.875	2.81	0	1	1
b	113.498	49.5495	93.17	2.81	0	1	1
b	64.7955	79.1945	28.798	2.81	0	1	1
b	78.3475	36.421	25.41	2.81	0	1	1
b	94.4405	85.1235	69.454	2.81	0	1	1
b	30.9155	101.216	34.727	2.81	0	1	1
b	70.7245	43.6205	19.481	2.81	0	1	1
b	96.9815	45.738	49.5495	2.81	0	1	1
b	113.498	69.0305	74.1125	2.81	0	1	1
b	49.126	80.8885	69.0305	2.81	0	1	1
b	43.6205	48.279	40.656	2.81	0	1	1
b	17.787	66.913	85.547	2.81	0	1	1
b	74.536	107.145	66.066	2.81	0	1	1
b	56.749	97.8285	69.454	2.81	0	1	1
b	83.006	36.421	110.11	2.81	0	1	1
b	48.7025	68.1835	66.066	2.81	0	1	1
b	31.339	41.0795	94.017	2.81	0	1	1
b	75.383	46.585	38.115	2.81	0	1	1
b	78.3475	31.339	74.1125	2.81	0	1	1
b	62.678	58.0195	28.798	2.81	0	1	1
b	38.5385	85.1235	92.323	2.81	0	1	1
b	113.921	53.7845	43.6205	2.81	0	1	1
b	63.525	74.1125	54.6315	2.81	0	1	1
b	86.8175	40.2325	29.645	2.81	0	1	1
b	75.383	72.4185	54.6315	2.81	0	1	1
b	60.5605	40.2325	80.0415	2.81	0	1	1
b	12.705	75.383	66.913	2.81	0	1	1
b	63.1015	68.607	13.1285	2.81	0	1	1
b	57.1725	77.077	121.544	2.81	0	1	1
b	88.935	80.465	70.7245	2.81	0	1	1
b	41.0795	44.891	63.1015	2.81	0	1	1
b	28.798	32.186	60.137	2.81	0	1	1
b	38.5385	83.006	56.3255	2.81	0	1	1
b	65.219	88.088	44.4675	2.81	0	1	1
b	35.9975	62.2545	55.902	2.81	0	1	1
b	59.7135	64.7955	78.3475	2.81	0	1	1
b	53.361	61.831	105.451	2.81	0	1	1
b	99.099	25.8335	52.514	2.81	0	1	1
b	37.6915	81.7355	86.8175	2.81	0	1	1
b	75.8065	53.361	113.921	2.81	0	1	1
b	49.5495	91.8995	82.5825	2.81	0	1	1
b	30.0685	39.809	69.454	2.81	0	1	1
b	30.9155	94.864	61.4075	2.81	0	1	1
b	88.935	51.667	29.2215	2.81	0	1	1
b	29.645	47.8555	51.2435	2.81	0	1	1
b	59.7135	84.2765	71.995	2.81	0	1	1
b	69.0305	64.372	24.1395	2.81	0	1	1
b	88.088	48.7025	58.443	2.81	0	1	1
b	47.0085	45.3145	110.11	2.81	0	1	1
b	71.5715	95.711	105.875	2.81	0	1	1
b	120.274	54.208	80.465	2.81	0	1	1
b	62.678	17.3635	60.5605	2.81	0	1	1
b	28.3745	34.727	71.995	2.81	0	1	1
b	50.3965	43.6205	27.104	2.81	0	1	1
b	116.886	52.0905	59.7135	2.81	0	1	1
b	50.3965	90.2055	102.91	2.81	0	1	1
b	71.148	78.771	115.192	2.81	0	1	1
b	67.76	85.1235	49.973	2.81	0	1	1
b	60.984	58.8665	110.534	2.81	0	1	1
b	65.6425	83.853	105.875	2.81	0	1	1
b	105.451	45.3145	89.3585	2.81	0	1	1
b	76.6535	78.771	65.219	2.81	0	1	1
b	94.864	69.0305	23.2925	2.81	0	1	1
b	25.8335	62.678	91.476	2.81	0	1	1
b	69.454	72.4185	22.4455	2.81	0	1	1
b	34.3035	37.6915	85.1235	2.81	0	1	1
b	65.6425	46.585	19.481	2.81	0	1	1
b	109.263	59.7135	86.394	2.81	0	1	1
b	42.35	92.7465	49.5495	2.81	0	1	1
b	88.5115	31.7625	91.0525	2.81	0	1	1
b	75.383	92.7465	81.312	2.81	0	1	1
b	21.5985	75.8065	62.2545	2.81	0	1	1
b	86.8175	65.6425	109.263	2.81	0	1	1
b	67.76	56.3255	43.6205	2.81	0	1	1
b	68.607	49.973	58.0195	2.81	0	1	1
b	40.656	31.339	60.984	2.81	0	1	1
b	47.0085	39.3855	30.0685	2.81	0	1	1
b	36.421	27.951	74.9595	2.81	0	1	1
b	74.1125	44.891	97.8285	2.81	0	1	1
b	66.4895	30.0685	56.749	2.81	0	1	1
b	56.3255	82.159	107.569	2.81	0	1	1
b	82.159	29.2215	52.514	2.81	0	1	1
b	34.3035	36.8445	50.3965	2.81	0	1	1
b	61.831	32.186	95.711	2.81	0	1	1
b	79.618	47.0085	81.312	2.81	0	1	1
b	108.84	47.0085	83.853	2.81	0	1	1
b	49.126	78.3475	116.039	2.81	0	1	1
b	110.11	63.525	73.689	2.81	0	1	1
b	48.7025	93.17	70.7245	2.81	0	1	1
b	42.35	35.1505	103.334	2.81	0	1	1
b	76.23	92.323	18.634	2.81	0	1	1
b	57.596	46.1615	64.7955	2.81	0	1	1
b	53.361	65.219	110.957	2.81	0	1	1
b	43.197	82.5825	105.875	2.81	0	1	1
b	35.9975	47.0085	99.5225	2.81	0	1	1
b	98.252	31.339	91.8995	2.81	0	1	1
b	81.312	30.492	41.0795	2.81	0	1	1
b	76.6535	71.148	102.91	2.81	0	1	1
b	70.7245	81.312	19.481	2.81	0	1	1
b	96.558	43.197	44.044	2.81	0	1	1
b	107.993	40.656	74.536	2.81	0	1	1
b	95.2875	86.394	96.1345	2.81	0	1	1
b	69.8775	71.148	82.159	2.81	0	1	1
b	68.1835	30.0685	74.9595	2.81	0	1	1
b	55.4785	19.0575	64.372	2.81	0	1	1
b	60.984	95.2875	107.569	2.81	0	1	1
b	57.1725	41.503	90.2055	2.81	0	1	1
b	20.328	66.4895	45.738	2.81	0	1	1
b	117.733	58.443	43.6205	2.81	0	1	1
b	83.006	87.6645	95.711	2.81	0	1	1
b	76.23	74.536	89.782	2.81	0	1	1
b	78.3475	68.1835	39.809	2.81	0	1	1
b	18.2105	77.077	48.7025	2.81	0	1	1
b	95.711	91.8995	70.301	2.81	0	1	1
b	66.066	85.1235	121.121	2.81	0	1	1
b	78.3475	33.4565	79.618	2.81	0	1	1
b	24.9865	43.6205	85.9705	2.81	0	1	1
b	93.17	78.771	114.345	2.81	0	1	1
b	72.4185	94.017	40.2325	2.81	0	1	1
b	77.5005	21.175	59.29	2.81	0	1	1
b	69.8775	63.1015	90.2055	2.81	0	1	1
b	84.2765	41.503	73.2655	2.81	0	1	1
b	113.921	80.8885	94.4405	2.81	0	1	1
b	79.618	97.8285	66.066	2.81	0	1	1
b	66.4895	30.0685	38.115	2.81	0	1	1
b	96.558	59.29	33.033	2.81	0	1	1
b	113.498	41.503	76.23	2.81	0	1	1
b	116.039	69.8775	50.82	2.81	0	1	1
b	36.8445	74.1125	41.0795	2.81	0	1	1
b	41.503	68.1835	80.8885	2.81	0	1	1
b	85.547	59.29	99.099	2.81	0	1	1
b	96.1345	22.4455	71.995	2.81	0	1	1
b	103.757	47.8555	69.8775	2.81	0	1	1
b	27.104	87.6645	94.017	2.81	0	1	1
b	111.38	80.0415	69.8775	2.81	0	1	1
b	96.1345	74.1125	100.793	2.81	0	1	1
b	31.339	60.137	71.995	2.81	0	1	1
b	53.361	67.76	114.769	2.81	0	1	1
b	77.077	24.563	63.9485	2.81	0	1	1
b	99.5225	75.8065	76.6535	2.81	0	1	1
b	77.924	27.951	68.607	2.81	0	1	1
b	52.0905	74.1125	19.0575	2.81	0	1	1
b	30.492	55.055	61.4075	2.81	0	1	1
b	55.902	95.711	92.323	2.81	0	1	1
b	117.733	76.23	79.618	2.81	0	1	1
b	102.064	69.454	110.957	2.81	0	1	1
b	108.84	57.1725	99.099	2.81	0	1	1
b	84.2765	56.749	118.58	2.81	0	1	1
b	102.487	96.1345	58.8665	2.81	0	1	1
b	37.6915	67.3365	110.534	2.81	0	1	1
b	81.7355	46.1615	38.5385	2.81	0	1	1
b	65.6425	66.4895	115.615	2.81	0	1	1
b	82.5825	82.5825	55.055	2.81	0	1	1
b	74.1125	51.667	89.3585	2.81	0	1	1
b	29.645	81.312	101.64	2.81	0	1	1
b	64.372	60.5605	88.088	2.81	0	1	1
b	68.607	43.197	77.077	2.81	0	1	1
b	16.093	84.2765	57.596	2.81	0	1	1
b	60.984	22.022	63.525	2.81	0	1	1
b	103.757	66.4895	28.798	2.81	0	1	1
b	52.0905	55.902	47.0085	2.81	0	1	1
b	28.798	30.0685	67.3365	2.81	0	1	1
b	43.6205	54.6315	50.3965	2.81	0	1	1
b	31.7625	74.536	37.268	2.81	0	1	1
b	27.951	69.0305	76.6535	2.81	0	1	1
b	34.3035	64.7955	87.241	2.81	0	1	1
b	85.1235	55.4785	112.228	2.81	0	1	1
b	81.312	82.159	18.634	2.81	0	1	1
b	83.4295	94.864	38.962	2.81	0	1	1
b	61.4075	81.312	121.121	2.81	0	1	1
b	86.394	19.481	68.1835	2.81	0	1	1
b	44.4675	85.9705	65.219	2.81	0	1	1
b	57.596	52.0905	58.0195	2.81	0	1	1
b	39.809	49.126	50.3965	2.81	0	1	1
b	28.3745	77.077	82.159	2.81	0	1	1
b	63.1015	54.208	60.137	2.81	0	1	1
b	67.76	33.88	80.465	2.81	0	1	1
b	78.3475	44.044	58.0195	2.81	0	1	1
b	60.137	91.476	83.853	2.81	0	1	1
b	94.017	67.3365	65.219	2.81	0	1	1
b	108.84	61.831	39.809	2.81	0	1	1
b	82.159	72.842	40.2325	2.81	0	1	1
b	88.088	24.9865	80.8885	2.81	0	1	1
b	52.514	52.514	91.0525	2.81	0	1	1
b	70.301	81.312	120.698	2.81	0	1	1
b	60.984	105.451	101.216	2.81	0	1	1
b	98.6755	65.219	80.0415	2.81	0	1	1
b	31.7625	78.771	31.339	2.81	0	1	1
b	52.9375	49.973	55.055	2.81	0	1	1
b	69.8775	96.558	69.8775	2.81	0	1	1
b	65.219	88.935	80.0415	2.81	0	1	1
b	45.738	27.104	69.8775	2.81	0	1	1
b	106.722	91.0525	69.8775	2.81	0	1	1
b	53.7845	63.1015	76.23	2.81	0	1	1
b	81.7355	113.075	43.197	2.81	0	1	1
b	42.35	103.334	70.301	2.81	0	1	1
b	25.41	71.995	35.9975	2.81	0	1	1
b	65.6425	80.0415	100.793	2.81	0	1	1
b	78.3475	91.8995	86.394	2.81	0	1	1
b	89.3585	89.3585	116.039	2.81	0	1	1
b	34.3035	34.727	44.891	2.81	0	1	1
b	84.2765	91.0525	71.5715	2.81	0	1	1
b	104.605	77.077	78.771	2.81	0	1	1
b	107.993	56.3255	28.798	2.81	0	1	1
b	60.5605	46.1615	90.2055	2.81	0	1	1
b	92.323	71.148	114.345	2.81	0	1	1
b	49.973	49.973	20.328	2.81	0	1	1
b	73.2655	102.487	88.088	2.81	0	1	1
b	38.962	92.7465	71.995	2.81	0	1	1
b	31.7625	38.115	74.9595	2.81	0	1	1
b	48.279	71.995	106.299	2.81	0	1	1
b	38.5385	74.1125	110.534	2.81	0	1	1
b	77.5005	33.4565	42.7735	2.81	0	1	1
b	104.605	70.7245	69.0305	2.81	0	1	1
b	67.76	20.7515	60.5605	2.81	0	1	1
b	81.312	59.7135	18.634	2.81	0	1	1
b	77.5005	86.8175	44.891	2.81	0	1	1
b	115.192	77.077	43.6205	2.81	0	1	1
b	41.9265	59.29	36.8445	2.81	0	1	1
b	24.9865	51.667	52.0905	2.81	0	1	1
b	55.902	85.9705	112.228	2.81	0	1	1
b	50.3965	101.216	23.2925	2.81	0	1	1
b	95.2875	83.006	91.0525	2.81	0	1	1
b	24.9865	72.842	95.711	2.81	0	1	1
b	69.454	76.6535	74.536	2.81	0	1	1
b	69.8775	68.1835	117.733	2.81	0	1	1
b	36.421	67.3365	31.339	2.81	0	1	1
b	81.7355	69.8775	34.727	2.81	0	1	1
b	22.869	67.76	81.312	2.81	0	1	1
b	55.055	88.935	80.8885	2.81	0	1	1
b	42.35	57.596	101.216	2.81	0	1	1
b	106.722	47.432	48.279	2.81	0	1	1
b	69.0305	89.782	40.2325	2.81	0	1	1
b	45.738	47.432	65.219	2.81	0	1	1
b	56.3255	30.0685	74.1125	2.81	0	1	1
b	98.252	104.605	71.995	2.81	0	1	1
b	90.2055	44.4675	28.798	2.81	0	1	1
b	55.902	19.481	80.0415	2.81	0	1	1
b	80.465	66.913	95.2875	2.81	0	1	1
b	60.137	65.219	96.558	2.81	0	1	1
b	95.711	39.3855	39.3855	2.81	0	1	1
b	79.1945	53.361	73.2655	2.81	0	1	1
b	44.891	91.8995	87.241	2.81	0	1	1
b	78.3475	40.656	52.9375	2.81	0	1	1
b	77.924	34.3035	60.5605	2.81	0	1	1
b	92.7465	71.995	105.028	2.81	0	1	1
b	99.099	68.607	113.921	2.81	0	1	1
b	90.629	67.76	89.3585	2.81	0	1	1
b	41.0795	37.6915	70.7245	2.81	0	1	1
b	80.465	63.1015	89.3585	2.81	0	1	1
b	57.1725	64.372	101.216	2.81	0	1	1
b	97.405	80.465	110.957	2.81	0	1	1
b	44.4675	37.268	49.5495	2.81	0	1	1
b	24.1395	56.749	44.4675	2.81	0	1	1
b	93.5935	85.9705	59.29	2.81	0	1	1
b	60.5605	24.1395	79.618	2.81	0	1	1
b	42.7735	79.618	30.492	2.81	0	1	1
b	112.228	50.82	39.3855	2.81	0	1	1
b	54.6315	83.006	70.7245	2.81	0	1	1
b	34.3035	38.5385	39.809	2.81	0	1	1
b	101.216	89.3585	49.126	2.81	0	1	1
b	58.443	55.902	114.769	2.81	0	1	1
b	61.831	38.5385	105.028	2.81	0	1	1
b	22.022	73.689	91.0525	2.81	0	1	1
b	82.159	80.8885	29.645	2.81	0	1	1
b	52.9375	53.7845	60.5605	2.81	0	1	1
b	100.793	44.4675	28.3745	2.81	0	1	1
b	71.995	41.503	38.115	2.81	0	1	1
b	69.0305	41.9265	95.711	2.81	0	1	1
b	71.995	28.798	53.7845	2.81	0	1	1
b	68.607	69.8775	64.372	2.81	0	1	1
b	90.2055	39.809	53.361	2.81	0	1	1
b	73.2655	31.339	95.2875	2.81	0	1	1
b	63.1015	47.432	67.3365	2.81	0	1	1
b	84.2765	35.9975	99.099	2.81	0	1	1
b	46.585	21.175	83.853	2.81	0	1	1
b	77.077	37.268	47.432	2.81	0	1	1
b	58.443	88.5115	59.29	2.81	0	1	1
b	48.7025	81.312	50.3965	2.81	0	1	1
b	66.913	22.869	65.6425	2.81	0	1	1
b	105.028	70.301	105.451	2.81	0	1	1
b	18.634	51.2435	62.678	2.81	0	1	1
b	110.957	70.7245	54.6315	2.81	0	1	1
b	25.8335	63.525	80.0415	2.81	0	1	1
b	98.252	55.902	65.219	2.81	0	1	1
b	90.2055	87.6645	81.312	2.81	0	1	1
b	94.017	72.842	75.383	2.81	0	1	1
b	82.5825	88.5115	28.798	2.81	0	1	1
b	74.1125	53.361	23.716	2.81	0	1	1
b	77.924	37.268	83.853	2.81	0	1	1
b	69.0305	73.2655	69.0305	2.81	0	1	1
b	42.35	85.9705	23.2925	2.81	0	1	1
[truncated: 1,434 more rows]

## Sheet: Fig3n-p_150nm_SP
150 nm SP									Note that both large and small species are reduced in size for visual clarity.
Species (a = large, b = small)	x (nm)	y (nm)	z (nm)	radius (nm)	colour R	colour G	colour B
a	84.6058	86.1582	16.6883	3.6	1	0	1
a	80.3367	79.5605	17.4645	3.6	1	0	1
a	69.4699	92.3678	18.2407	3.6	1	0	1
a	84.9939	73.739	18.2407	3.6	1	0	1
a	96.2488	87.7106	19.0169	3.6	1	0	1
a	81.501	67.5294	19.405	3.6	1	0	1
a	88.4868	98.5774	19.405	3.6	1	0	1
a	61.3198	84.2177	20.5693	3.6	1	0	1
a	62.096	72.1866	22.1217	3.6	1	0	1
a	71.0223	67.1413	22.1217	3.6	1	0	1
a	76.8438	92.3678	22.1217	3.6	1	0	1
a	89.263	87.3225	22.1217	3.6	1	0	1
a	72.9628	85.7701	22.5098	3.6	1	0	1
a	107.892	89.263	22.5098	3.6	1	0	1
a	76.8438	79.9486	23.286	3.6	1	0	1
a	87.7106	105.563	23.286	3.6	1	0	1
a	90.0392	74.9033	23.286	3.6	1	0	1
a	80.3367	117.206	23.6741	3.6	1	0	1
a	108.668	76.4557	24.0622	3.6	1	0	1
a	73.3509	73.3509	24.4503	3.6	1	0	1
a	60.9317	78.7843	24.8384	3.6	1	0	1
a	88.0987	93.9202	24.8384	3.6	1	0	1
a	101.294	88.8749	24.8384	3.6	1	0	1
a	77.62	67.9175	25.2265	3.6	1	0	1
a	80.7248	105.175	25.2265	3.6	1	0	1
a	53.1697	90.4273	25.6146	3.6	1	0	1
a	97.025	118.759	25.6146	3.6	1	0	1
a	110.609	102.07	25.6146	3.6	1	0	1
a	63.6484	104.011	26.3908	3.6	1	0	1
a	88.8749	81.8891	26.3908	3.6	1	0	1
a	90.8154	62.8722	26.3908	3.6	1	0	1
a	98.9655	106.339	26.3908	3.6	1	0	1
a	109.056	65.5889	26.3908	3.6	1	0	1
a	101.682	76.4557	26.7789	3.6	1	0	1
a	69.0818	98.1893	27.167	3.6	1	0	1
a	74.1271	61.7079	27.167	3.6	1	0	1
a	85.382	121.475	27.167	3.6	1	0	1
a	116.042	97.4131	27.167	3.6	1	0	1
a	65.2008	92.3678	27.5551	3.6	1	0	1
a	81.501	93.9202	27.5551	3.6	1	0	1
a	100.13	95.4726	27.5551	3.6	1	0	1
a	51.6173	97.4131	27.9432	3.6	1	0	1
a	54.334	79.1724	27.9432	3.6	1	0	1
a	78.7843	112.161	27.9432	3.6	1	0	1
a	90.0392	69.4699	27.9432	3.6	1	0	1
a	79.1724	56.2745	28.3313	3.6	1	0	1
a	102.458	64.4246	28.3313	3.6	1	0	1
a	112.161	90.4273	28.3313	3.6	1	0	1
a	91.2035	51.2292	28.7194	3.6	1	0	1
a	54.7221	65.977	29.1075	3.6	1	0	1
a	69.4699	86.5463	29.1075	3.6	1	0	1
a	82.6653	80.7248	29.1075	3.6	1	0	1
a	117.206	84.6058	29.1075	3.6	1	0	1
a	100.906	83.4415	29.4956	3.6	1	0	1
a	112.937	78.0081	29.8837	3.6	1	0	1
a	65.5889	80.7248	30.2718	3.6	1	0	1
a	75.2914	50.453	30.2718	3.6	1	0	1
a	79.9486	100.13	30.2718	3.6	1	0	1
a	45.4077	97.025	30.6599	3.6	1	0	1
a	53.5578	85.7701	30.6599	3.6	1	0	1
a	71.7985	112.161	30.6599	3.6	1	0	1
a	93.144	95.0845	30.6599	3.6	1	0	1
a	102.847	52.7816	30.6599	3.6	1	0	1
a	69.858	74.9033	31.048	3.6	1	0	1
a	83.0534	69.0818	31.048	3.6	1	0	1
a	90.8154	57.8269	31.048	3.6	1	0	1
a	101.294	71.0223	31.048	3.6	1	0	1
a	102.847	90.0392	31.4361	3.6	1	0	1
a	103.623	108.668	31.4361	3.6	1	0	1
a	108.28	103.235	31.8242	3.6	1	0	1
a	66.3651	67.9175	32.2123	3.6	1	0	1
a	80.7248	88.0987	32.2123	3.6	1	0	1
a	90.4273	112.937	32.2123	3.6	1	0	1
a	93.9202	83.0534	32.2123	3.6	1	0	1
a	97.025	48.1244	32.2123	3.6	1	0	1
a	53.9459	73.3509	32.6004	3.6	1	0	1
a	60.1555	104.787	32.6004	3.6	1	0	1
a	71.0223	62.4841	32.6004	3.6	1	0	1
a	73.3509	99.7417	32.9885	3.6	1	0	1
a	104.787	96.6369	32.9885	3.6	1	0	1
a	46.572	84.6058	33.3766	3.6	1	0	1
a	72.5747	80.3367	33.3766	3.6	1	0	1
a	83.8296	57.4388	33.3766	3.6	1	0	1
a	91.5916	101.682	33.3766	3.6	1	0	1
a	117.206	116.042	33.3766	3.6	1	0	1
a	56.2745	98.1893	33.7647	3.6	1	0	1
a	94.6964	70.2461	33.7647	3.6	1	0	1
a	43.4672	103.235	34.1528	3.6	1	0	1
a	61.3198	93.144	34.1528	3.6	1	0	1
a	81.501	76.0676	34.1528	3.6	1	0	1
a	83.4415	113.325	34.1528	3.6	1	0	1
a	108.668	91.2035	34.1528	3.6	1	0	1
a	78.3962	82.2772	34.5409	3.6	1	0	1
a	54.334	61.3198	34.929	3.6	1	0	1
a	67.1413	55.8864	34.929	3.6	1	0	1
a	74.5152	87.7106	34.929	3.6	1	0	1
a	92.7559	90.0392	34.929	3.6	1	0	1
a	71.7985	106.728	35.3171	3.6	1	0	1
a	105.175	84.9939	35.3171	3.6	1	0	1
a	119.147	104.011	35.3171	3.6	1	0	1
a	44.2434	91.5916	35.7052	3.6	1	0	1
a	46.9601	72.5747	35.7052	3.6	1	0	1
a	71.0223	50.8411	35.7052	3.6	1	0	1
a	82.6653	64.0365	35.7052	3.6	1	0	1
a	84.9939	101.294	35.7052	3.6	1	0	1
a	109.832	78.3962	35.7052	3.6	1	0	1
a	39.9743	97.8012	36.0933	3.6	1	0	1
a	88.4868	94.3083	36.0933	3.6	1	0	1
a	98.9655	121.087	36.0933	3.6	1	0	1
a	62.096	81.1129	36.4814	3.6	1	0	1
a	64.0365	119.147	36.4814	3.6	1	0	1
a	67.5294	44.2434	36.4814	3.6	1	0	1
a	84.2177	46.572	36.4814	3.6	1	0	1
a	95.8607	58.6031	36.4814	3.6	1	0	1
a	112.549	60.9317	36.4814	3.6	1	0	1
a	74.9033	75.6795	36.8695	3.6	1	0	1
a	93.144	77.2319	36.8695	3.6	1	0	1
a	94.6964	115.266	36.8695	3.6	1	0	1
a	106.339	71.4104	36.8695	3.6	1	0	1
a	82.2772	119.923	37.2576	3.6	1	0	1
a	94.3083	126.909	37.2576	3.6	1	0	1
a	120.311	91.9797	37.2576	3.6	1	0	1
a	46.9601	60.9317	37.6457	3.6	1	0	1
a	51.6173	110.997	37.6457	3.6	1	0	1
a	99.7417	109.444	37.6457	3.6	1	0	1
a	102.847	132.342	37.6457	3.6	1	0	1
a	110.997	66.7532	37.6457	3.6	1	0	1
a	45.4077	79.5605	38.0338	3.6	1	0	1
a	47.3482	115.266	38.0338	3.6	1	0	1
a	58.6031	74.5152	38.0338	3.6	1	0	1
a	64.8127	106.339	38.0338	3.6	1	0	1
a	73.3509	94.6964	38.0338	3.6	1	0	1
a	85.382	89.263	38.0338	3.6	1	0	1
a	112.937	104.787	38.0338	3.6	1	0	1
a	133.118	86.1582	38.4219	3.6	1	0	1
a	37.6457	91.2035	38.81	3.6	1	0	1
a	48.1244	104.399	38.81	3.6	1	0	1
a	62.8722	68.3056	38.81	3.6	1	0	1
a	75.2914	119.535	39.1981	3.6	1	0	1
a	96.6369	102.847	39.1981	3.6	1	0	1
a	122.64	117.594	39.1981	3.6	1	0	1
a	83.4415	107.892	39.5862	3.6	1	0	1
a	94.3083	64.8127	39.5862	3.6	1	0	1
a	95.4726	46.9601	39.5862	3.6	1	0	1
a	109.832	122.64	39.5862	3.6	1	0	1
a	58.9912	62.096	39.9743	3.6	1	0	1
a	73.3509	82.6653	39.9743	3.6	1	0	1
a	86.1582	77.2319	39.9743	3.6	1	0	1
a	89.263	42.3029	39.9743	3.6	1	0	1
a	101.682	97.4131	39.9743	3.6	1	0	1
a	113.713	92.7559	39.9743	3.6	1	0	1
a	121.475	79.9486	39.9743	3.6	1	0	1
a	46.1839	66.7532	40.3624	3.6	1	0	1
a	52.7816	99.3536	40.3624	3.6	1	0	1
a	65.977	94.6964	40.3624	3.6	1	0	1
a	69.858	87.7106	40.3624	3.6	1	0	1
a	127.685	110.997	40.3624	3.6	1	0	1
a	55.4983	121.475	40.7505	3.6	1	0	1
a	63.6484	57.0507	40.7505	3.6	1	0	1
a	84.6058	96.2488	40.7505	3.6	1	0	1
a	111.385	55.1102	40.7505	3.6	1	0	1
a	111.385	111.773	40.7505	3.6	1	0	1
a	38.81	78.7843	41.1386	3.6	1	0	1
a	48.9006	93.144	41.1386	3.6	1	0	1
a	64.0365	112.937	41.1386	3.6	1	0	1
a	76.0676	51.6173	41.1386	3.6	1	0	1
a	94.6964	53.5578	41.1386	3.6	1	0	1
a	97.4131	90.8154	41.1386	3.6	1	0	1
a	124.192	105.563	41.1386	3.6	1	0	1
a	48.9006	72.9628	41.5267	3.6	1	0	1
a	60.5436	117.206	41.5267	3.6	1	0	1
a	74.5152	70.2461	41.5267	3.6	1	0	1
a	76.4557	107.504	41.5267	3.6	1	0	1
a	88.4868	131.566	41.5267	3.6	1	0	1
a	103.235	122.251	41.5267	3.6	1	0	1
a	122.251	68.6937	41.5267	3.6	1	0	1
a	86.9344	65.5889	41.9148	3.6	1	0	1
a	102.07	84.9939	41.9148	3.6	1	0	1
a	106.728	48.5125	41.9148	3.6	1	0	1
a	114.878	79.9486	41.9148	3.6	1	0	1
a	36.8695	98.1893	42.3029	3.6	1	0	1
a	53.9459	87.7106	42.3029	3.6	1	0	1
a	73.739	126.132	42.3029	3.6	1	0	1
a	76.4557	88.4868	42.3029	3.6	1	0	1
a	128.073	99.7417	42.3029	3.6	1	0	1
a	47.3482	55.1102	42.691	3.6	1	0	1
a	59.3793	50.453	42.691	3.6	1	0	1
a	64.4246	135.835	42.691	3.6	1	0	1
a	66.3651	82.6653	42.691	3.6	1	0	1
a	71.0223	76.0676	42.691	3.6	1	0	1
a	86.9344	121.087	42.691	3.6	1	0	1
a	56.2745	112.161	43.0791	3.6	1	0	1
a	64.4246	101.294	43.0791	3.6	1	0	1
a	85.382	84.2177	43.0791	3.6	1	0	1
a	95.4726	139.716	43.0791	3.6	1	0	1
a	98.5774	78.0081	43.0791	3.6	1	0	1
a	102.847	72.9628	43.0791	3.6	1	0	1
a	39.5862	66.7532	43.4672	3.6	1	0	1
a	64.0365	45.0196	43.4672	3.6	1	0	1
a	75.2914	58.9912	43.4672	3.6	1	0	1
a	76.8438	40.3624	43.4672	3.6	1	0	1
a	91.5916	116.43	43.4672	3.6	1	0	1
a	104.787	110.997	43.4672	3.6	1	0	1
a	114.101	46.9601	43.4672	3.6	1	0	1
a	37.6457	85.7701	43.8553	3.6	1	0	1
a	50.453	81.1129	43.8553	3.6	1	0	1
a	71.7985	64.4246	43.8553	3.6	1	0	1
a	78.0081	95.8607	43.8553	3.6	1	0	1
a	112.549	99.3536	43.8553	3.6	1	0	1
a	54.7221	75.2914	44.2434	3.6	1	0	1
a	76.0676	136.999	44.2434	3.6	1	0	1
a	115.654	67.1413	44.2434	3.6	1	0	1
a	129.625	87.3225	44.2434	3.6	1	0	1
a	67.9175	69.858	44.6315	3.6	1	0	1
a	75.6795	114.878	44.6315	3.6	1	0	1
a	88.0987	53.9459	44.6315	3.6	1	0	1
a	45.4077	124.192	45.0196	3.6	1	0	1
a	60.5436	38.81	45.0196	3.6	1	0	1
a	85.7701	71.7985	45.0196	3.6	1	0	1
a	88.8749	109.444	45.0196	3.6	1	0	1
a	99.3536	65.977	45.0196	3.6	1	0	1
a	113.325	86.5463	45.0196	3.6	1	0	1
a	41.1386	111.385	45.4077	3.6	1	0	1
a	65.977	89.263	45.4077	3.6	1	0	1
a	103.623	128.073	45.4077	3.6	1	0	1
a	114.878	123.804	45.4077	3.6	1	0	1
a	119.535	118.371	45.4077	3.6	1	0	1
a	125.744	62.8722	45.4077	3.6	1	0	1
a	51.2292	68.6937	45.7958	3.6	1	0	1
a	78.3962	84.2177	45.7958	3.6	1	0	1
a	93.5321	104.011	45.7958	3.6	1	0	1
a	136.611	77.62	45.7958	3.6	1	0	1
a	41.1386	56.2745	46.1839	3.6	1	0	1
a	45.4077	105.951	46.1839	3.6	1	0	1
a	57.4388	101.294	46.1839	3.6	1	0	1
a	68.3056	58.6031	46.1839	3.6	1	0	1
a	95.8607	128.461	46.1839	3.6	1	0	1
a	103.623	60.5436	46.1839	3.6	1	0	1
a	105.951	98.9655	46.1839	3.6	1	0	1
a	126.132	81.501	46.1839	3.6	1	0	1
a	130.013	74.9033	46.1839	3.6	1	0	1
a	38.0338	73.739	46.572	3.6	1	0	1
a	54.7221	118.371	46.572	3.6	1	0	1
a	72.5747	81.1129	46.572	3.6	1	0	1
a	75.6795	46.572	46.572	3.6	1	0	1
a	83.0534	133.506	46.572	3.6	1	0	1
a	89.263	97.4131	46.572	3.6	1	0	1
a	103.623	117.206	46.572	3.6	1	0	1
a	116.43	56.6626	46.572	3.6	1	0	1
a	116.43	112.161	46.572	3.6	1	0	1
a	132.342	112.549	46.572	3.6	1	0	1
a	31.048	85.382	46.9601	3.6	1	0	1
a	55.4983	63.6484	46.9601	3.6	1	0	1
a	63.6484	131.566	46.9601	3.6	1	0	1
a	76.4557	102.458	46.9601	3.6	1	0	1
a	86.9344	60.1555	46.9601	3.6	1	0	1
a	94.3083	92.3678	46.9601	3.6	1	0	1
a	27.167	102.847	47.3482	3.6	1	0	1
a	68.6937	114.49	47.3482	3.6	1	0	1
a	106.728	86.5463	47.3482	3.6	1	0	1
a	114.49	74.1271	47.3482	3.6	1	0	1
a	120.699	106.728	47.3482	3.6	1	0	1
a	41.5267	98.9655	47.7363	3.6	1	0	1
a	45.7958	93.5321	47.7363	3.6	1	0	1
a	58.9912	89.263	47.7363	3.6	1	0	1
a	66.3651	76.8438	47.7363	3.6	1	0	1
a	79.1724	71.7985	47.7363	3.6	1	0	1
a	133.118	101.682	47.7363	3.6	1	0	1
a	51.6173	57.0507	48.1244	3.6	1	0	1
a	78.3962	127.297	48.1244	3.6	1	0	1
a	39.5862	61.7079	48.5125	3.6	1	0	1
a	76.0676	35.3171	48.5125	3.6	1	0	1
a	77.2319	90.8154	48.5125	3.6	1	0	1
a	90.4273	84.9939	48.5125	3.6	1	0	1
a	104.011	49.2887	48.5125	3.6	1	0	1
a	41.9148	87.3225	48.9006	3.6	1	0	1
a	56.2745	51.6173	48.9006	3.6	1	0	1
a	69.0818	46.572	48.9006	3.6	1	0	1
a	83.4415	121.863	48.9006	3.6	1	0	1
a	88.8749	65.977	48.9006	3.6	1	0	1
a	96.6369	117.206	48.9006	3.6	1	0	1
a	104.787	105.563	48.9006	3.6	1	0	1
a	111.773	135.447	48.9006	3.6	1	0	1
a	31.4361	74.1271	49.2887	3.6	1	0	1
a	48.1244	118.371	49.2887	3.6	1	0	1
a	56.6626	107.892	49.2887	3.6	1	0	1
a	56.6626	130.402	49.2887	3.6	1	0	1
a	67.5294	64.8127	49.2887	3.6	1	0	1
a	95.0845	79.5605	49.2887	3.6	1	0	1
a	99.7417	43.4672	49.2887	3.6	1	0	1
a	115.654	63.2603	49.2887	3.6	1	0	1
a	116.818	100.13	49.2887	3.6	1	0	1
a	121.087	94.3083	49.2887	3.6	1	0	1
a	69.4699	102.458	49.6768	3.6	1	0	1
a	80.3367	59.7674	49.6768	3.6	1	0	1
a	86.9344	48.5125	49.6768	3.6	1	0	1
a	95.4726	133.506	49.6768	3.6	1	0	1
a	39.9743	50.453	50.0649	3.6	1	0	1
a	46.1839	81.501	50.0649	3.6	1	0	1
a	65.977	121.087	50.0649	3.6	1	0	1
a	107.504	74.5152	50.0649	3.6	1	0	1
a	134.671	88.8749	50.0649	3.6	1	0	1
a	31.4361	100.13	50.453	3.6	1	0	1
a	52.3935	44.6315	50.453	3.6	1	0	1
a	59.3793	76.4557	50.453	3.6	1	0	1
a	79.9486	116.042	50.453	3.6	1	0	1
a	91.2035	73.3509	50.453	3.6	1	0	1
a	56.2745	39.1981	50.8411	3.6	1	0	1
a	57.4388	95.8607	50.8411	3.6	1	0	1
a	72.9628	138.164	50.8411	3.6	1	0	1
a	77.62	78.7843	50.8411	3.6	1	0	1
a	88.0987	36.4814	50.8411	3.6	1	0	1
a	99.3536	144.373	50.8411	3.6	1	0	1
a	105.563	93.5321	50.8411	3.6	1	0	1
a	117.594	87.7106	50.8411	3.6	1	0	1
a	32.9885	62.4841	51.2292	3.6	1	0	1
a	69.0818	34.929	51.2292	3.6	1	0	1
a	69.858	90.4273	51.2292	3.6	1	0	1
a	84.6058	110.22	51.2292	3.6	1	0	1
a	116.042	50.453	51.2292	3.6	1	0	1
a	131.954	107.504	51.2292	3.6	1	0	1
a	43.0791	74.9033	51.6173	3.6	1	0	1
a	95.8607	67.5294	51.6173	3.6	1	0	1
a	97.8012	105.175	51.6173	3.6	1	0	1
a	107.116	130.402	51.6173	3.6	1	0	1
a	112.161	124.968	51.6173	3.6	1	0	1
a	36.8695	111.773	52.0054	3.6	1	0	1
a	49.6768	106.728	52.0054	3.6	1	0	1
a	67.9175	53.1697	52.0054	3.6	1	0	1
a	80.3367	48.1244	52.0054	3.6	1	0	1
a	95.0845	124.192	52.0054	3.6	1	0	1
a	108.28	62.096	52.0054	3.6	1	0	1
a	122.251	81.8891	52.0054	3.6	1	0	1
a	124.58	119.535	52.0054	3.6	1	0	1
a	58.6031	119.923	52.3935	3.6	1	0	1
a	60.5436	64.4246	52.3935	3.6	1	0	1
a	67.9175	109.444	52.3935	3.6	1	0	1
a	69.0818	133.118	52.3935	3.6	1	0	1
a	81.1129	104.011	52.3935	3.6	1	0	1
a	85.382	98.5774	52.3935	3.6	1	0	1
a	48.1244	69.858	52.7816	3.6	1	0	1
a	58.215	83.8296	52.7816	3.6	1	0	1
a	78.0081	66.3651	52.7816	3.6	1	0	1
a	91.9797	60.5436	52.7816	3.6	1	0	1
a	104.011	139.328	52.7816	3.6	1	0	1
a	108.28	119.147	52.7816	3.6	1	0	1
a	133.506	95.4726	52.7816	3.6	1	0	1
a	96.6369	55.4983	53.1697	3.6	1	0	1
a	98.9655	93.144	53.1697	3.6	1	0	1
a	107.116	81.1129	53.1697	3.6	1	0	1
a	118.759	75.2914	53.1697	3.6	1	0	1
a	121.475	41.5267	53.1697	3.6	1	0	1
a	144.373	90.0392	53.1697	3.6	1	0	1
a	38.0338	100.518	53.5578	3.6	1	0	1
a	50.8411	95.0845	53.5578	3.6	1	0	1
a	68.3056	41.1386	53.5578	3.6	1	0	1
a	70.6342	78.0081	53.5578	3.6	1	0	1
a	112.937	113.325	53.5578	3.6	1	0	1
a	123.416	69.858	53.5578	3.6	1	0	1
a	125.356	107.504	53.5578	3.6	1	0	1
a	30.2718	69.0818	53.9459	3.6	1	0	1
a	81.1129	36.0933	53.9459	3.6	1	0	1
a	127.685	46.572	53.9459	3.6	1	0	1
a	43.8553	63.2603	54.334	3.6	1	0	1
a	74.5152	128.073	54.334	3.6	1	0	1
a	81.501	91.9797	54.334	3.6	1	0	1
a	86.5463	139.328	54.334	3.6	1	0	1
a	33.3766	94.3083	54.7221	3.6	1	0	1
a	48.5125	57.8269	54.7221	3.6	1	0	1
a	60.5436	52.7816	54.7221	3.6	1	0	1
a	69.0818	97.025	54.7221	3.6	1	0	1
a	96.2488	112.549	54.7221	3.6	1	0	1
a	100.906	134.283	54.7221	3.6	1	0	1
a	107.116	69.0818	54.7221	3.6	1	0	1
a	109.056	106.728	54.7221	3.6	1	0	1
a	117.982	136.223	54.7221	3.6	1	0	1
a	46.1839	134.671	55.1102	3.6	1	0	1
a	47.7363	113.713	55.1102	3.6	1	0	1
a	58.6031	71.0223	55.1102	3.6	1	0	1
a	60.9317	108.668	55.1102	3.6	1	0	1
a	71.4104	65.977	55.1102	3.6	1	0	1
a	79.5605	54.7221	55.1102	3.6	1	0	1
a	86.5463	86.5463	55.1102	3.6	1	0	1
a	96.6369	43.8553	55.1102	3.6	1	0	1
a	100.13	80.3367	55.1102	3.6	1	0	1
a	120.311	63.6484	55.1102	3.6	1	0	1
a	124.192	126.132	55.1102	3.6	1	0	1
a	126.132	95.8607	55.1102	3.6	1	0	1
a	134.283	83.4415	55.1102	3.6	1	0	1
a	109.056	39.1981	55.4983	3.6	1	0	1
a	113.713	100.906	55.4983	3.6	1	0	1
a	124.968	58.215	55.4983	3.6	1	0	1
a	31.8242	57.4388	55.8864	3.6	1	0	1
a	38.4219	88.0987	55.8864	3.6	1	0	1
a	44.2434	51.6173	55.8864	3.6	1	0	1
a	51.2292	83.4415	55.8864	3.6	1	0	1
a	55.8864	125.744	55.8864	3.6	1	0	1
a	67.9175	29.4956	55.8864	3.6	1	0	1
a	70.6342	121.863	55.8864	3.6	1	0	1
a	134.283	121.087	55.8864	3.6	1	0	1
a	48.9006	46.1839	56.2745	3.6	1	0	1
a	61.3198	40.3624	56.2745	3.6	1	0	1
a	69.4699	85.382	56.2745	3.6	1	0	1
a	79.9486	42.691	56.2745	3.6	1	0	1
a	134.671	71.4104	56.2745	3.6	1	0	1
a	48.9006	102.07	56.6626	3.6	1	0	1
a	63.6484	143.985	56.6626	3.6	1	0	1
a	76.0676	116.43	56.6626	3.6	1	0	1
a	82.6653	80.3367	56.6626	3.6	1	0	1
a	97.4131	100.13	56.6626	3.6	1	0	1
a	107.892	56.6626	56.6626	3.6	1	0	1
a	120.699	51.6173	56.6626	3.6	1	0	1
a	124.58	114.49	56.6626	3.6	1	0	1
a	34.1528	81.8891	57.0507	3.6	1	0	1
a	58.6031	138.552	57.0507	3.6	1	0	1
a	61.7079	97.025	57.0507	3.6	1	0	1
a	78.3962	138.94	57.0507	3.6	1	0	1
a	87.3225	74.1271	57.0507	3.6	1	0	1
a	93.144	37.2576	57.0507	3.6	1	0	1
a	114.49	88.8749	57.0507	3.6	1	0	1
a	117.206	126.909	57.0507	3.6	1	0	1
a	127.297	83.0534	57.0507	3.6	1	0	1
a	59.3793	59.3793	57.4388	3.6	1	0	1
a	86.9344	129.237	57.4388	3.6	1	0	1
a	89.263	111.773	57.4388	3.6	1	0	1
a	96.6369	31.8242	57.4388	3.6	1	0	1
a	100.906	68.6937	57.4388	3.6	1	0	1
a	140.88	102.847	57.4388	3.6	1	0	1
a	39.1981	76.4557	57.8269	3.6	1	0	1
a	58.6031	115.266	57.8269	3.6	1	0	1
a	100.518	125.356	57.8269	3.6	1	0	1
a	83.0534	67.5294	58.215	3.6	1	0	1
a	96.6369	144.373	58.215	3.6	1	0	1
a	45.7958	40.7505	58.6031	3.6	1	0	1
a	49.6768	90.4273	58.6031	3.6	1	0	1
a	72.5747	110.609	58.6031	3.6	1	0	1
a	98.9655	88.0987	58.6031	3.6	1	0	1
a	104.787	119.535	58.6031	3.6	1	0	1
a	124.968	102.458	58.6031	3.6	1	0	1
a	42.3029	101.682	58.9912	3.6	1	0	1
a	64.4246	133.894	58.9912	3.6	1	0	1
a	77.2319	105.563	58.9912	3.6	1	0	1
a	88.0987	62.096	58.9912	3.6	1	0	1
a	90.0392	99.7417	58.9912	3.6	1	0	1
a	107.892	45.7958	58.9912	3.6	1	0	1
a	111.385	82.2772	58.9912	3.6	1	0	1
a	137.775	96.2488	58.9912	3.6	1	0	1
a	35.3171	70.6342	59.3793	3.6	1	0	1
a	62.8722	85.382	59.3793	3.6	1	0	1
a	80.3367	31.4361	59.3793	3.6	1	0	1
a	115.654	76.4557	59.3793	3.6	1	0	1
a	117.982	114.101	59.3793	3.6	1	0	1
a	39.5862	120.699	59.7674	3.6	1	0	1
a	60.1555	47.3482	59.7674	3.6	1	0	1
a	79.5605	128.461	59.7674	3.6	1	0	1
a	87.7106	118.371	59.7674	3.6	1	0	1
a	100.518	56.6626	59.7674	3.6	1	0	1
a	128.073	71.7985	59.7674	3.6	1	0	1
a	133.506	62.8722	59.7674	3.6	1	0	1
a	39.9743	64.8127	60.1555	3.6	1	0	1
a	52.3935	60.1555	60.1555	3.6	1	0	1
a	72.9628	41.9148	60.1555	3.6	1	0	1
a	73.739	98.9655	60.1555	3.6	1	0	1
a	125.744	90.0392	60.1555	3.6	1	0	1
a	52.0054	115.266	60.5436	3.6	1	0	1
a	59.7674	103.235	60.5436	3.6	1	0	1
a	71.0223	60.1555	60.5436	3.6	1	0	1
a	78.0081	93.144	60.5436	3.6	1	0	1
a	99.3536	75.6795	60.5436	3.6	1	0	1
a	112.161	69.858	60.5436	3.6	1	0	1
a	29.8837	95.0845	60.9317	3.6	1	0	1
a	46.9601	130.013	60.9317	3.6	1	0	1
a	50.8411	78.0081	60.9317	3.6	1	0	1
a	63.2603	72.5747	60.9317	3.6	1	0	1
a	84.6058	55.4983	60.9317	3.6	1	0	1
a	91.5916	87.7106	60.9317	3.6	1	0	1
a	105.563	107.504	60.9317	3.6	1	0	1
a	128.073	127.297	60.9317	3.6	1	0	1
a	138.552	84.2177	60.9317	3.6	1	0	1
a	76.8438	143.985	61.3198	3.6	1	0	1
a	88.8749	50.0649	61.3198	3.6	1	0	1
a	116.43	64.4246	61.3198	3.6	1	0	1
a	117.982	102.458	61.3198	3.6	1	0	1
a	25.6146	100.906	61.7079	3.6	1	0	1
a	36.4814	58.6031	61.7079	3.6	1	0	1
a	43.0791	89.6511	61.7079	3.6	1	0	1
a	60.5436	35.3171	61.7079	3.6	1	0	1
a	88.8749	106.339	61.7079	3.6	1	0	1
a	96.6369	135.835	61.7079	3.6	1	0	1
a	101.294	45.0196	61.7079	3.6	1	0	1
a	131.954	121.475	61.7079	3.6	1	0	1
a	40.7505	53.1697	62.096	3.6	1	0	1
a	61.3198	91.9797	62.096	3.6	1	0	1
a	66.7532	122.64	62.096	3.6	1	0	1
a	73.3509	30.6599	62.096	3.6	1	0	1
a	80.7248	117.982	62.096	3.6	1	0	1
a	110.22	130.013	62.096	3.6	1	0	1
a	40.7505	108.28	62.4841	3.6	1	0	1
a	49.6768	122.251	62.4841	3.6	1	0	1
a	52.7816	103.235	62.4841	3.6	1	0	1
a	53.1697	47.3482	62.4841	3.6	1	0	1
a	74.1271	86.1582	62.4841	3.6	1	0	1
a	78.7843	80.7248	62.4841	3.6	1	0	1
a	84.6058	43.0791	62.4841	3.6	1	0	1
a	102.07	101.294	62.4841	3.6	1	0	1
a	107.116	143.985	62.4841	3.6	1	0	1
a	116.43	121.087	62.4841	3.6	1	0	1
a	139.328	72.9628	62.4841	3.6	1	0	1
a	51.2292	66.7532	62.8722	3.6	1	0	1
a	88.8749	38.0338	62.8722	3.6	1	0	1
a	91.9797	130.013	62.8722	3.6	1	0	1
a	99.7417	63.6484	62.8722	3.6	1	0	1
a	101.682	32.9885	62.8722	3.6	1	0	1
a	106.728	95.4726	62.8722	3.6	1	0	1
a	112.549	58.215	62.8722	3.6	1	0	1
a	119.535	90.0392	62.8722	3.6	1	0	1
a	128.849	115.266	62.8722	3.6	1	0	1
a	64.0365	60.5436	63.2603	3.6	1	0	1
a	71.7985	48.9006	63.2603	3.6	1	0	1
a	95.8607	67.9175	63.2603	3.6	1	0	1
a	127.685	47.3482	63.2603	3.6	1	0	1
a	133.118	109.832	63.2603	3.6	1	0	1
a	145.149	104.011	63.2603	3.6	1	0	1
a	44.2434	77.62	63.6484	3.6	1	0	1
a	54.334	139.328	63.6484	3.6	1	0	1
a	62.4841	117.206	63.6484	3.6	1	0	1
a	74.9033	74.1271	63.6484	3.6	1	0	1
a	92.3678	75.2914	63.6484	3.6	1	0	1
a	96.6369	125.744	63.6484	3.6	1	0	1
a	116.818	52.7816	63.6484	3.6	1	0	1
a	126.132	136.999	63.6484	3.6	1	0	1
a	31.8242	83.4415	64.0365	3.6	1	0	1
a	41.5267	96.6369	64.0365	3.6	1	0	1
a	62.096	79.5605	64.0365	3.6	1	0	1
a	90.4273	94.6964	64.0365	3.6	1	0	1
a	103.623	88.8749	64.0365	3.6	1	0	1
a	109.832	120.311	64.0365	3.6	1	0	1
a	37.2576	46.9601	64.4246	3.6	1	0	1
a	79.5605	68.6937	64.4246	3.6	1	0	1
a	82.2772	106.339	64.4246	3.6	1	0	1
a	84.9939	31.8242	64.4246	3.6	1	0	1
a	99.7417	51.6173	64.4246	3.6	1	0	1
a	129.625	103.235	64.4246	3.6	1	0	1
a	41.9148	41.1386	64.8127	3.6	1	0	1
a	54.334	91.5916	64.8127	3.6	1	0	1
a	68.3056	111.773	64.8127	3.6	1	0	1
a	72.1866	37.2576	64.8127	3.6	1	0	1
a	92.7559	63.2603	64.8127	3.6	1	0	1
a	112.549	46.572	64.8127	3.6	1	0	1
a	120.311	77.62	64.8127	3.6	1	0	1
a	127.297	65.977	64.8127	3.6	1	0	1
a	134.283	97.8012	64.8127	3.6	1	0	1
a	43.4672	122.251	65.2008	3.6	1	0	1
a	52.0054	134.671	65.2008	3.6	1	0	1
a	107.892	83.0534	65.2008	3.6	1	0	1
a	52.0054	54.334	65.5889	3.6	1	0	1
a	52.0054	110.609	65.5889	3.6	1	0	1
a	64.8127	48.5125	65.5889	3.6	1	0	1
a	79.1724	123.804	65.5889	3.6	1	0	1
a	116.818	40.3624	65.5889	3.6	1	0	1
a	32.2123	71.4104	65.977	3.6	1	0	1
a	41.9148	128.849	65.977	3.6	1	0	1
a	64.8127	104.787	65.977	3.6	1	0	1
a	121.087	133.118	65.977	3.6	1	0	1
a	43.0791	84.6058	66.3651	3.6	1	0	1
a	63.2603	67.5294	66.3651	3.6	1	0	1
a	76.0676	61.3198	66.3651	3.6	1	0	1
a	83.4415	93.9202	66.3651	3.6	1	0	1
a	91.2035	82.6653	66.3651	3.6	1	0	1
a	92.3678	119.535	66.3651	3.6	1	0	1
a	97.4131	114.49	66.3651	3.6	1	0	1
a	100.906	39.1981	66.3651	3.6	1	0	1
a	104.399	76.8438	66.3651	3.6	1	0	1
a	112.937	34.1528	66.3651	3.6	1	0	1
a	117.982	96.6369	66.3651	3.6	1	0	1
a	130.79	90.8154	66.3651	3.6	1	0	1
a	146.314	92.3678	66.3651	3.6	1	0	1
a	27.9432	64.4246	66.7532	3.6	1	0	1
a	34.929	96.2488	66.7532	3.6	1	0	1
a	57.4388	129.625	66.7532	3.6	1	0	1
a	69.858	99.7417	66.7532	3.6	1	0	1
a	80.3367	56.2745	66.7532	3.6	1	0	1
a	108.28	71.0223	66.7532	3.6	1	0	1
a	110.22	109.056	66.7532	3.6	1	0	1
a	135.059	85.382	66.7532	3.6	1	0	1
a	52.7816	42.3029	67.1413	3.6	1	0	1
a	55.1102	79.5605	67.1413	3.6	1	0	1
a	120.699	65.977	67.1413	3.6	1	0	1
a	128.461	53.9459	67.1413	3.6	1	0	1
a	135.447	123.804	67.1413	3.6	1	0	1
a	71.7985	123.416	67.5294	3.6	1	0	1
a	87.7106	140.492	67.5294	3.6	1	0	1
a	109.056	126.909	67.5294	3.6	1	0	1
a	32.2123	59.3793	67.9175	3.6	1	0	1
a	33.3766	115.266	67.9175	3.6	1	0	1
a	65.2008	36.8695	67.9175	3.6	1	0	1
a	65.977	93.144	67.9175	3.6	1	0	1
a	80.3367	112.937	67.9175	3.6	1	0	1
a	93.5321	107.504	67.9175	3.6	1	0	1
a	119.147	84.6058	67.9175	3.6	1	0	1
a	121.087	122.251	67.9175	3.6	1	0	1
a	125.744	128.073	67.9175	3.6	1	0	1
a	141.268	116.042	67.9175	3.6	1	0	1
a	147.09	80.3367	67.9175	3.6	1	0	1
a	23.286	89.263	68.3056	3.6	1	0	1
a	45.0196	54.334	68.3056	3.6	1	0	1
a	45.0196	110.22	68.3056	3.6	1	0	1
a	91.5916	69.858	68.3056	3.6	1	0	1
a	43.4672	72.5747	68.6937	3.6	1	0	1
a	54.334	123.804	68.6937	3.6	1	0	1
a	63.6484	55.1102	68.6937	3.6	1	0	1
a	70.6342	86.9344	68.6937	3.6	1	0	1
a	83.8296	82.2772	68.6937	3.6	1	0	1
a	93.9202	39.5862	68.6937	3.6	1	0	1
a	98.5774	101.294	68.6937	3.6	1	0	1
a	111.385	96.2488	68.6937	3.6	1	0	1
a	137.387	110.22	68.6937	3.6	1	0	1
a	36.4814	84.2177	69.0818	3.6	1	0	1
a	53.1697	30.6599	69.0818	3.6	1	0	1
a	55.8864	67.1413	69.0818	3.6	1	0	1
a	65.2008	24.8384	69.0818	3.6	1	0	1
a	81.1129	44.2434	69.0818	3.6	1	0	1
a	93.5321	26.3908	69.0818	3.6	1	0	1
a	121.863	53.5578	69.0818	3.6	1	0	1
a	131.954	79.5605	69.0818	3.6	1	0	1
a	81.8891	101.294	69.4699	3.6	1	0	1
a	108.668	58.9912	69.4699	3.6	1	0	1
a	125.356	116.818	69.4699	3.6	1	0	1
a	135.835	73.739	69.4699	3.6	1	0	1
a	33.7647	103.623	69.858	3.6	1	0	1
a	36.0933	127.297	69.858	3.6	1	0	1
a	59.7674	118.371	69.858	3.6	1	0	1
a	67.1413	80.7248	69.858	3.6	1	0	1
a	88.0987	130.013	69.858	3.6	1	0	1
a	92.3678	57.8269	69.858	3.6	1	0	1
a	101.682	126.132	69.858	3.6	1	0	1
a	109.444	115.654	69.858	3.6	1	0	1
a	141.268	104.787	69.858	3.6	1	0	1
a	34.1528	47.7363	70.2461	3.6	1	0	1
a	46.1839	98.1893	70.2461	3.6	1	0	1
a	53.9459	86.1582	70.2461	3.6	1	0	1
a	69.858	130.013	70.2461	3.6	1	0	1
a	71.7985	74.9033	70.2461	3.6	1	0	1
a	72.9628	112.937	70.2461	3.6	1	0	1
a	83.8296	124.192	70.2461	3.6	1	0	1
a	84.6058	69.4699	70.2461	3.6	1	0	1
a	104.787	52.7816	70.2461	3.6	1	0	1
a	119.535	72.5747	70.2461	3.6	1	0	1
a	121.863	109.832	70.2461	3.6	1	0	1
a	46.1839	41.9148	70.6342	3.6	1	0	1
a	64.4246	43.4672	70.6342	3.6	1	0	1
a	77.2319	37.6457	70.6342	3.6	1	0	1
a	81.1129	32.6004	70.6342	3.6	1	0	1
a	99.3536	90.4273	70.6342	3.6	1	0	1
a	112.549	83.8296	70.6342	3.6	1	0	1
a	126.132	104.011	70.6342	3.6	1	0	1
a	131.566	67.5294	70.6342	3.6	1	0	1
a	42.3029	140.88	71.0223	3.6	1	0	1
a	43.8553	117.594	71.0223	3.6	1	0	1
a	44.2434	61.3198	71.0223	3.6	1	0	1
a	48.5125	136.223	71.0223	3.6	1	0	1
a	121.863	41.5267	71.0223	3.6	1	0	1
a	36.4814	72.9628	71.4104	3.6	1	0	1
a	39.5862	65.977	71.4104	3.6	1	0	1
a	57.0507	55.4983	71.4104	3.6	1	0	1
a	82.2772	88.8749	71.4104	3.6	1	0	1
a	109.444	47.3482	71.4104	3.6	1	0	1
a	109.832	103.623	71.4104	3.6	1	0	1
a	34.5409	91.5916	71.7985	3.6	1	0	1
a	74.1271	19.0169	71.7985	3.6	1	0	1
a	74.5152	100.906	71.7985	3.6	1	0	1
a	102.458	115.266	71.7985	3.6	1	0	1
a	142.821	92.3678	71.7985	3.6	1	0	1
a	47.3482	86.1582	72.1866	3.6	1	0	1
a	55.1102	74.1271	72.1866	3.6	1	0	1
a	60.9317	105.563	72.1866	3.6	1	0	1
a	67.9175	68.6937	72.1866	3.6	1	0	1
a	92.7559	45.7958	72.1866	3.6	1	0	1
a	95.8607	83.4415	72.1866	3.6	1	0	1
a	120.311	60.5436	72.1866	3.6	1	0	1
a	64.4246	31.048	72.5747	3.6	1	0	1
a	72.1866	62.8722	72.5747	3.6	1	0	1
a	84.9939	57.4388	72.5747	3.6	1	0	1
a	105.563	40.7505	72.5747	3.6	1	0	1
a	118.759	133.118	72.5747	3.6	1	0	1
a	123.028	97.4131	72.5747	3.6	1	0	1
a	27.5551	102.458	72.9628	3.6	1	0	1
a	44.6315	48.9006	72.9628	3.6	1	0	1
a	45.4077	104.787	72.9628	3.6	1	0	1
a	100.906	77.62	72.9628	3.6	1	0	1
a	109.056	35.3171	72.9628	3.6	1	0	1
a	112.549	71.7985	72.9628	3.6	1	0	1
a	127.685	91.9797	72.9628	3.6	1	0	1
a	132.73	55.4983	72.9628	3.6	1	0	1
a	25.2265	65.977	73.3509	3.6	1	0	1
a	37.2576	59.7674	73.3509	3.6	1	0	1
a	37.6457	116.43	73.3509	3.6	1	0	1
a	57.4388	44.2434	73.3509	3.6	1	0	1
a	71.4104	118.759	73.3509	3.6	1	0	1
a	80.3367	21.7336	73.3509	3.6	1	0	1
a	84.9939	114.101	73.3509	3.6	1	0	1
a	100.906	131.954	73.3509	3.6	1	0	1
a	46.1839	129.625	73.739	3.6	1	0	1
a	83.4415	76.4557	73.739	3.6	1	0	1
a	92.7559	34.1528	73.739	3.6	1	0	1
a	96.6369	71.0223	73.739	3.6	1	0	1
a	114.101	127.685	73.739	3.6	1	0	1
a	120.311	48.5125	73.739	3.6	1	0	1
a	143.597	81.1129	73.739	3.6	1	0	1
a	55.1102	61.7079	74.1271	3.6	1	0	1
a	57.0507	99.7417	74.1271	3.6	1	0	1
a	62.4841	94.3083	74.1271	3.6	1	0	1
a	67.9175	56.6626	74.1271	3.6	1	0	1
a	105.175	29.1075	74.1271	3.6	1	0	1
a	123.804	85.7701	74.1271	3.6	1	0	1
a	134.283	124.58	74.1271	3.6	1	0	1
a	35.3171	79.5605	74.5152	3.6	1	0	1
a	45.7958	93.144	74.5152	3.6	1	0	1
a	72.5747	51.2292	74.5152	3.6	1	0	1
a	75.6795	88.8749	74.5152	3.6	1	0	1
a	85.7701	45.7958	74.5152	3.6	1	0	1
a	100.518	65.5889	74.5152	3.6	1	0	1
a	103.235	103.235	74.5152	3.6	1	0	1
a	128.461	80.3367	74.5152	3.6	1	0	1
a	128.849	129.237	74.5152	3.6	1	0	1
a	132.73	43.8553	74.5152	3.6	1	0	1
a	27.5551	90.8154	74.9033	3.6	1	0	1
a	113.325	60.1555	74.9033	3.6	1	0	1
a	130.79	117.982	74.9033	3.6	1	0	1
a	48.1244	73.739	75.2914	3.6	1	0	1
a	72.9628	107.116	75.2914	3.6	1	0	1
a	86.1582	101.682	75.2914	3.6	1	0	1
a	100.13	121.475	75.2914	3.6	1	0	1
a	114.101	116.43	75.2914	3.6	1	0	1
a	118.759	123.028	75.2914	3.6	1	0	1
a	51.2292	124.58	75.6795	3.6	1	0	1
a	57.0507	31.048	75.6795	3.6	1	0	1
a	58.6031	88.0987	75.6795	3.6	1	0	1
a	79.1724	135.447	75.6795	3.6	1	0	1
a	84.2177	65.2008	75.6795	3.6	1	0	1
a	97.025	58.9912	75.6795	3.6	1	0	1
a	134.671	112.161	75.6795	3.6	1	0	1
a	140.104	75.2914	75.6795	3.6	1	0	1
a	144.373	69.858	75.6795	3.6	1	0	1
a	26.0027	109.444	76.0676	3.6	1	0	1
a	35.7052	66.7532	76.0676	3.6	1	0	1
a	38.81	104.399	76.0676	3.6	1	0	1
a	60.9317	135.447	76.0676	3.6	1	0	1
a	64.4246	119.147	76.0676	3.6	1	0	1
a	91.5916	96.2488	76.0676	3.6	1	0	1
a	111.773	79.1724	76.0676	3.6	1	0	1
a	120.311	36.0933	76.0676	3.6	1	0	1
a	124.192	73.3509	76.0676	3.6	1	0	1
a	145.537	106.728	76.0676	3.6	1	0	1
a	38.0338	48.9006	76.4557	3.6	1	0	1
a	48.5125	118.371	76.4557	3.6	1	0	1
a	55.8864	50.453	76.4557	3.6	1	0	1
a	63.2603	81.8891	76.4557	3.6	1	0	1
a	76.4557	76.0676	76.4557	3.6	1	0	1
a	101.294	53.5578	76.4557	3.6	1	0	1
a	104.011	90.8154	76.4557	3.6	1	0	1
a	118.759	110.997	76.4557	3.6	1	0	1
a	140.88	62.8722	76.4557	3.6	1	0	1
a	28.3313	79.1724	76.8438	3.6	1	0	1
a	48.5125	61.7079	76.8438	3.6	1	0	1
a	68.6937	44.6315	76.8438	3.6	1	0	1
a	72.9628	38.81	76.8438	3.6	1	0	1
a	75.2914	130.402	76.8438	3.6	1	0	1
a	127.297	140.88	76.8438	3.6	1	0	1
a	128.461	67.9175	76.8438	3.6	1	0	1
a	130.79	105.563	76.8438	3.6	1	0	1
a	53.1697	112.937	77.2319	3.6	1	0	1
a	85.7701	33.7647	77.2319	3.6	1	0	1
a	101.682	109.832	77.2319	3.6	1	0	1
a	113.713	48.1244	77.2319	3.6	1	0	1
a	135.447	99.3536	77.2319	3.6	1	0	1
a	26.7789	97.4131	77.62	3.6	1	0	1
a	65.977	107.504	77.62	3.6	1	0	1
a	73.3509	95.4726	77.62	3.6	1	0	1
a	80.3367	125.356	77.62	3.6	1	0	1
a	86.9344	90.0392	77.62	3.6	1	0	1
a	114.49	104.399	77.62	3.6	1	0	1
a	146.702	93.5321	77.62	3.6	1	0	1
a	38.81	91.9797	78.0081	3.6	1	0	1
a	49.6768	105.951	78.0081	3.6	1	0	1
a	59.3793	75.2914	78.0081	3.6	1	0	1
a	69.0818	32.6004	78.0081	3.6	1	0	1
a	84.2177	52.0054	78.0081	3.6	1	0	1
a	93.5321	119.923	78.0081	3.6	1	0	1
a	97.025	46.572	78.0081	3.6	1	0	1
a	124.968	61.7079	78.0081	3.6	1	0	1
a	31.048	121.087	78.3962	3.6	1	0	1
a	56.6626	37.6457	78.3962	3.6	1	0	1
a	62.8722	124.968	78.3962	3.6	1	0	1
a	77.2319	64.0365	78.3962	3.6	1	0	1
a	111.773	66.7532	78.3962	3.6	1	0	1
a	36.4814	55.1102	78.7843	3.6	1	0	1
a	64.0365	69.858	78.7843	3.6	1	0	1
a	73.3509	27.167	78.7843	3.6	1	0	1
a	91.9797	84.2177	78.7843	3.6	1	0	1
a	101.682	41.1386	78.7843	3.6	1	0	1
a	105.175	78.3962	78.7843	3.6	1	0	1
a	109.832	137.387	78.7843	3.6	1	0	1
a	129.237	56.2745	78.7843	3.6	1	0	1
a	131.954	93.144	78.7843	3.6	1	0	1
a	26.7789	85.7701	79.1724	3.6	1	0	1
a	29.4956	66.7532	79.1724	3.6	1	0	1
a	36.8695	110.997	79.1724	3.6	1	0	1
a	113.713	36.0933	79.1724	3.6	1	0	1
a	119.535	98.1893	79.1724	3.6	1	0	1
a	136.611	86.9344	79.1724	3.6	1	0	1
a	147.866	82.2772	79.1724	3.6	1	0	1
a	43.4672	130.79	79.5605	3.6	1	0	1
a	48.9006	50.0649	79.5605	3.6	1	0	1
a	75.2914	83.4415	79.5605	3.6	1	0	1
a	87.7106	77.62	79.5605	3.6	1	0	1
a	102.458	98.1893	79.5605	3.6	1	0	1
a	105.175	132.342	79.5605	3.6	1	0	1
a	112.161	55.1102	79.5605	3.6	1	0	1
a	125.356	49.6768	79.5605	3.6	1	0	1
a	46.9601	68.3056	79.9486	3.6	1	0	1
a	60.1555	62.8722	79.9486	3.6	1	0	1
a	81.1129	113.713	79.9486	3.6	1	0	1
a	95.0845	109.056	79.9486	3.6	1	0	1
a	97.4131	34.5409	79.9486	3.6	1	0	1
a	110.22	127.685	79.9486	3.6	1	0	1
a	115.266	92.3678	79.9486	3.6	1	0	1
a	20.1812	61.3198	80.3367	3.6	1	0	1
a	39.5862	80.3367	80.3367	3.6	1	0	1
a	57.0507	26.0027	80.3367	3.6	1	0	1
a	66.7532	95.4726	80.3367	3.6	1	0	1
a	84.9939	40.7505	80.3367	3.6	1	0	1
a	92.3678	72.1866	80.3367	3.6	1	0	1
a	101.682	29.4956	80.3367	3.6	1	0	1
a	120.311	86.9344	80.3367	3.6	1	0	1
a	37.6457	43.0791	80.7248	3.6	1	0	1
a	38.4219	98.9655	80.7248	3.6	1	0	1
a	50.8411	94.3083	80.7248	3.6	1	0	1
a	105.175	65.977	80.7248	3.6	1	0	1
a	123.804	124.968	80.7248	3.6	1	0	1
a	128.849	44.2434	80.7248	3.6	1	0	1
a	29.4956	54.334	81.1129	3.6	1	0	1
a	49.6768	37.6457	81.1129	3.6	1	0	1
a	64.0365	114.101	81.1129	3.6	1	0	1
a	64.8127	57.8269	81.1129	3.6	1	0	1
a	77.2319	108.28	81.1129	3.6	1	0	1
a	127.297	118.759	81.1129	3.6	1	0	1
a	132.73	81.8891	81.1129	3.6	1	0	1
a	29.8837	110.997	81.501	3.6	1	0	1
a	40.3624	124.58	81.501	3.6	1	0	1
a	75.6795	71.4104	81.501	3.6	1	0	1
a	103.235	85.382	81.501	3.6	1	0	1
a	27.9432	73.739	81.8891	3.6	1	0	1
a	69.4699	141.268	81.8891	3.6	1	0	1
a	82.6653	102.847	81.8891	3.6	1	0	1
a	84.6058	28.7194	81.8891	3.6	1	0	1
a	91.9797	126.132	81.8891	3.6	1	0	1
a	106.339	121.475	81.8891	3.6	1	0	1
a	116.43	79.9486	81.8891	3.6	1	0	1
a	136.999	76.0676	81.8891	3.6	1	0	1
a	20.5693	85.7701	82.2772	3.6	1	0	1
a	39.9743	68.3056	82.2772	3.6	1	0	1
a	55.1102	88.4868	82.2772	3.6	1	0	1
a	60.1555	51.2292	82.2772	3.6	1	0	1
a	65.5889	135.835	82.2772	3.6	1	0	1
a	68.3056	82.6653	82.2772	3.6	1	0	1
a	88.8749	65.5889	82.2772	3.6	1	0	1
a	93.144	59.7674	82.2772	3.6	1	0	1
a	95.8607	97.025	82.2772	3.6	1	0	1
a	105.563	54.7221	82.2772	3.6	1	0	1
a	110.609	117.594	82.2772	3.6	1	0	1
a	112.937	42.691	82.2772	3.6	1	0	1
a	123.416	112.161	82.2772	3.6	1	0	1
a	124.968	38.0338	82.2772	3.6	1	0	1
a	45.0196	119.535	82.6653	3.6	1	0	1
a	50.0649	140.88	82.6653	3.6	1	0	1
a	83.4415	135.835	82.6653	3.6	1	0	1
a	121.087	74.5152	82.6653	3.6	1	0	1
a	133.118	69.4699	82.6653	3.6	1	0	1
a	38.4219	87.3225	83.0534	3.6	1	0	1
a	51.2292	81.501	83.0534	3.6	1	0	1
a	64.4246	46.1839	83.0534	3.6	1	0	1
a	65.5889	102.458	83.0534	3.6	1	0	1
a	71.4104	131.178	83.0534	3.6	1	0	1
a	76.0676	58.6031	83.0534	3.6	1	0	1
a	77.62	40.3624	83.0534	3.6	1	0	1
a	78.7843	96.2488	83.0534	3.6	1	0	1
a	88.8749	53.5578	83.0534	3.6	1	0	1
a	106.728	111.385	83.0534	3.6	1	0	1
a	127.297	106.339	83.0534	3.6	1	0	1
a	31.4361	98.9655	83.4415	3.6	1	0	1
a	54.334	131.566	83.4415	3.6	1	0	1
a	128.461	32.6004	83.4415	3.6	1	0	1
a	137.387	64.0365	83.4415	3.6	1	0	1
a	139.716	100.906	83.4415	3.6	1	0	1
a	83.4415	90.8154	83.8296	3.6	1	0	1
a	84.6058	125.744	83.8296	3.6	1	0	1
a	29.4956	117.982	84.2177	3.6	1	0	1
a	55.8864	76.0676	84.2177	3.6	1	0	1
a	60.5436	38.81	84.2177	3.6	1	0	1
a	112.937	31.4361	84.2177	3.6	1	0	1
a	116.43	67.9175	84.2177	3.6	1	0	1
a	22.1217	74.1271	84.6058	3.6	1	0	1
a	41.5267	56.6626	84.6058	3.6	1	0	1
a	48.1244	44.2434	84.6058	3.6	1	0	1
a	67.9175	126.132	84.6058	3.6	1	0	1
a	68.6937	71.0223	84.6058	3.6	1	0	1
a	105.951	42.691	84.6058	3.6	1	0	1
a	111.773	105.563	84.6058	3.6	1	0	1
a	121.475	62.4841	84.6058	3.6	1	0	1
a	123.804	99.7417	84.6058	3.6	1	0	1
a	138.164	119.923	84.6058	3.6	1	0	1
a	41.1386	112.549	84.9939	3.6	1	0	1
a	52.0054	69.0818	84.9939	3.6	1	0	1
a	65.5889	33.3766	84.9939	3.6	1	0	1
a	78.0081	27.9432	84.9939	3.6	1	0	1
a	96.2488	85.382	84.9939	3.6	1	0	1
a	116.43	138.164	84.9939	3.6	1	0	1
a	38.0338	75.2914	85.382	3.6	1	0	1
a	58.215	102.07	85.382	3.6	1	0	1
a	66.7532	89.263	85.382	3.6	1	0	1
a	76.4557	47.3482	85.382	3.6	1	0	1
a	79.9486	83.8296	85.382	3.6	1	0	1
a	94.6964	104.399	85.382	3.6	1	0	1
a	128.073	94.6964	85.382	3.6	1	0	1
a	131.566	132.73	85.382	3.6	1	0	1
a	133.894	57.8269	85.382	3.6	1	0	1
a	137.775	52.3935	85.382	3.6	1	0	1
a	140.104	89.263	85.382	3.6	1	0	1
a	45.7958	106.728	85.7701	3.6	1	0	1
a	47.7363	132.73	85.7701	3.6	1	0	1
a	48.9006	32.6004	85.7701	3.6	1	0	1
a	55.8864	119.923	85.7701	3.6	1	0	1
a	56.6626	64.0365	85.7701	3.6	1	0	1
a	72.5747	120.311	85.7701	3.6	1	0	1
a	85.7701	114.49	85.7701	3.6	1	0	1
a	107.116	99.7417	85.7701	3.6	1	0	1
a	117.206	56.2745	85.7701	3.6	1	0	1
a	138.164	126.521	85.7701	3.6	1	0	1
a	31.4361	86.9344	86.1582	3.6	1	0	1
a	61.7079	27.167	86.1582	3.6	1	0	1
a	69.4699	58.6031	86.1582	3.6	1	0	1
a	89.6511	41.9148	86.1582	3.6	1	0	1
a	96.2488	136.999	86.1582	3.6	1	0	1
a	97.4131	72.9628	86.1582	3.6	1	0	1
a	121.475	50.8411	86.1582	3.6	1	0	1
a	133.894	45.7958	86.1582	3.6	1	0	1
a	138.552	108.668	86.1582	3.6	1	0	1
a	65.977	22.5098	86.5463	3.6	1	0	1
a	68.3056	114.49	86.5463	3.6	1	0	1
a	83.8296	78.3962	86.5463	3.6	1	0	1
a	101.682	132.342	86.5463	3.6	1	0	1
a	111.773	93.5321	86.5463	3.6	1	0	1
a	124.58	88.0987	86.5463	3.6	1	0	1
a	136.999	40.7505	86.5463	3.6	1	0	1
a	39.5862	63.2603	86.9344	3.6	1	0	1
a	41.1386	80.7248	86.9344	3.6	1	0	1
a	93.5321	35.7052	86.9344	3.6	1	0	1
a	105.951	30.6599	86.9344	3.6	1	0	1
a	115.266	128.849	86.9344	3.6	1	0	1
a	131.178	120.699	86.9344	3.6	1	0	1
a	20.5693	81.1129	87.3225	3.6	1	0	1
a	29.4956	105.563	87.3225	3.6	1	0	1
a	42.3029	100.518	87.3225	3.6	1	0	1
a	79.9486	71.7985	87.3225	3.6	1	0	1
a	83.4415	131.566	87.3225	3.6	1	0	1
a	95.0845	91.9797	87.3225	3.6	1	0	1
a	104.399	49.6768	87.3225	3.6	1	0	1
a	108.28	86.9344	87.3225	3.6	1	0	1
a	128.849	82.6653	87.3225	3.6	1	0	1
a	46.9601	95.4726	87.7106	3.6	1	0	1
a	59.3793	89.6511	87.7106	3.6	1	0	1
a	67.1413	77.62	87.7106	3.6	1	0	1
a	87.3225	104.011	87.7106	3.6	1	0	1
a	97.025	126.909	87.7106	3.6	1	0	1
a	117.206	44.6315	87.7106	3.6	1	0	1
a	120.311	124.58	87.7106	3.6	1	0	1
a	37.2576	124.968	88.0987	3.6	1	0	1
a	52.3935	57.4388	88.0987	3.6	1	0	1
a	77.2319	34.929	88.0987	3.6	1	0	1
a	88.8749	29.4956	88.0987	3.6	1	0	1
a	93.144	24.4503	88.0987	3.6	1	0	1
a	112.549	80.7248	88.0987	3.6	1	0	1
a	139.328	95.4726	88.0987	3.6	1	0	1
a	30.6599	93.9202	88.4868	3.6	1	0	1
a	49.2887	119.923	88.4868	3.6	1	0	1
a	69.0818	46.9601	88.4868	3.6	1	0	1
a	84.6058	66.3651	88.4868	3.6	1	0	1
a	97.4131	61.3198	88.4868	3.6	1	0	1
a	102.07	121.863	88.4868	3.6	1	0	1
a	121.475	38.81	88.4868	3.6	1	0	1
a	56.6626	108.668	88.8749	3.6	1	0	1
a	70.2461	103.235	88.8749	3.6	1	0	1
a	115.654	117.982	88.8749	3.6	1	0	1
a	119.923	112.549	88.8749	3.6	1	0	1
a	32.2123	62.8722	89.263	3.6	1	0	1
a	33.7647	118.371	89.263	3.6	1	0	1
a	42.691	88.8749	89.263	3.6	1	0	1
a	62.8722	137.387	89.263	3.6	1	0	1
a	68.3056	65.2008	89.263	3.6	1	0	1
a	129.625	70.2461	89.263	3.6	1	0	1
a	132.73	107.116	89.263	3.6	1	0	1
a	40.7505	50.8411	89.6511	3.6	1	0	1
a	47.3482	83.0534	89.6511	3.6	1	0	1
a	74.9033	97.4131	89.6511	3.6	1	0	1
a	76.0676	132.73	89.6511	3.6	1	0	1
a	84.6058	121.087	89.6511	3.6	1	0	1
a	88.0987	91.9797	89.6511	3.6	1	0	1
a	95.8607	79.9486	89.6511	3.6	1	0	1
a	104.787	37.2576	89.6511	3.6	1	0	1
a	108.28	74.1271	89.6511	3.6	1	0	1
a	125.356	75.6795	89.6511	3.6	1	0	1
a	141.656	65.2008	89.6511	3.6	1	0	1
a	53.1697	45.7958	90.0392	3.6	1	0	1
a	58.9912	133.118	90.0392	3.6	1	0	1
a	80.3367	59.7674	90.0392	3.6	1	0	1
a	85.382	53.9459	90.0392	3.6	1	0	1
a	98.1893	116.042	90.0392	3.6	1	0	1
a	102.847	111.385	90.0392	3.6	1	0	1
a	117.206	32.6004	90.0392	3.6	1	0	1
a	130.79	126.909	90.0392	3.6	1	0	1
a	140.104	83.4415	90.0392	3.6	1	0	1
a	23.286	94.3083	90.4273	3.6	1	0	1
a	37.6457	112.937	90.4273	3.6	1	0	1
a	60.1555	77.2319	90.4273	3.6	1	0	1
a	83.4415	19.405	90.4273	3.6	1	0	1
a	84.9939	110.22	90.4273	3.6	1	0	1
a	97.4131	49.2887	90.4273	3.6	1	0	1
a	112.937	69.0818	90.4273	3.6	1	0	1
a	116.43	105.951	90.4273	3.6	1	0	1
a	121.087	28.3313	90.4273	3.6	1	0	1
a	126.132	64.0365	90.4273	3.6	1	0	1
a	31.048	81.8891	90.8154	3.6	1	0	1
a	48.1244	126.909	90.8154	3.6	1	0	1
a	57.0507	39.5862	90.8154	3.6	1	0	1
a	70.6342	34.929	90.8154	3.6	1	0	1
a	120.311	100.13	90.8154	3.6	1	0	1
a	140.88	121.087	90.8154	3.6	1	0	1
a	141.656	53.5578	90.8154	3.6	1	0	1
a	43.8553	76.4557	91.2035	3.6	1	0	1
a	71.0223	91.2035	91.2035	3.6	1	0	1
a	98.9655	105.563	91.2035	3.6	1	0	1
a	130.402	58.215	91.2035	3.6	1	0	1
a	132.73	95.4726	91.2035	3.6	1	0	1
a	140.492	71.7985	91.2035	3.6	1	0	1
a	34.1528	50.8411	91.5916	3.6	1	0	1
a	48.1244	70.2461	91.5916	3.6	1	0	1
a	50.453	108.28	91.5916	3.6	1	0	1
a	53.5578	32.9885	91.5916	3.6	1	0	1
a	64.0365	126.909	91.5916	3.6	1	0	1
a	68.3056	53.5578	91.5916	3.6	1	0	1
a	76.8438	121.863	91.5916	3.6	1	0	1
a	81.1129	47.7363	91.5916	3.6	1	0	1
a	95.8607	67.9175	91.5916	3.6	1	0	1
a	108.668	62.4841	91.5916	3.6	1	0	1
a	110.997	137.775	91.5916	3.6	1	0	1
a	126.132	52.0054	91.5916	3.6	1	0	1
a	130.402	114.101	91.5916	3.6	1	0	1
a	41.5267	38.81	91.9797	3.6	1	0	1
a	61.3198	65.2008	91.9797	3.6	1	0	1
a	76.0676	84.9939	91.9797	3.6	1	0	1
a	104.011	100.13	91.9797	3.6	1	0	1
a	113.325	57.4388	91.9797	3.6	1	0	1
a	33.7647	106.728	92.3678	3.6	1	0	1
a	44.2434	64.4246	92.3678	3.6	1	0	1
a	59.7674	121.475	92.3678	3.6	1	0	1
a	85.382	42.3029	92.3678	3.6	1	0	1
a	88.8749	79.5605	92.3678	3.6	1	0	1
a	116.43	94.3083	92.3678	3.6	1	0	1
a	31.4361	69.858	92.7559	3.6	1	0	1
a	33.7647	88.4868	92.7559	3.6	1	0	1
a	57.8269	28.3313	92.7559	3.6	1	0	1
a	59.3793	84.2177	92.7559	3.6	1	0	1
a	86.5463	98.1893	92.7559	3.6	1	0	1
a	98.1893	36.8695	92.7559	3.6	1	0	1
a	121.087	88.4868	92.7559	3.6	1	0	1
a	130.013	46.1839	92.7559	3.6	1	0	1
a	51.6173	95.8607	93.144	3.6	1	0	1
a	65.2008	115.654	93.144	3.6	1	0	1
a	78.0081	109.832	93.144	3.6	1	0	1
a	99.7417	93.5321	93.144	3.6	1	0	1
a	106.339	133.118	93.144	3.6	1	0	1
a	109.444	50.8411	93.144	3.6	1	0	1
a	24.0622	81.501	93.5321	3.6	1	0	1
a	38.81	101.294	93.5321	3.6	1	0	1
a	68.6937	41.1386	93.5321	3.6	1	0	1
a	72.5747	78.3962	93.5321	3.6	1	0	1
a	82.6653	102.847	93.5321	3.6	1	0	1
a	92.7559	137.775	93.5321	3.6	1	0	1
a	96.6369	56.2745	93.5321	3.6	1	0	1
a	111.385	128.849	93.5321	3.6	1	0	1
a	133.506	83.4415	93.5321	3.6	1	0	1
a	22.8979	100.518	93.9202	3.6	1	0	1
a	41.5267	126.521	93.9202	3.6	1	0	1
a	48.9006	58.9912	93.9202	3.6	1	0	1
a	48.9006	114.878	93.9202	3.6	1	0	1
a	88.0987	132.342	93.9202	3.6	1	0	1
a	104.011	87.7106	93.9202	3.6	1	0	1
a	113.325	45.0196	93.9202	3.6	1	0	1
a	124.192	126.521	93.9202	3.6	1	0	1
a	143.597	97.025	93.9202	3.6	1	0	1
a	60.9317	52.7816	94.3083	3.6	1	0	1
a	76.0676	72.5747	94.3083	3.6	1	0	1
a	89.263	67.5294	94.3083	3.6	1	0	1
a	107.504	122.64	94.3083	3.6	1	0	1
a	116.818	81.501	94.3083	3.6	1	0	1
a	32.9885	57.8269	94.6964	3.6	1	0	1
a	34.929	94.6964	94.6964	3.6	1	0	1
a	61.3198	109.444	94.6964	3.6	1	0	1
a	85.7701	29.8837	94.6964	3.6	1	0	1
a	93.144	127.685	94.6964	3.6	1	0	1
a	98.9655	24.4503	94.6964	3.6	1	0	1
a	124.58	112.937	94.6964	3.6	1	0	1
a	134.283	71.4104	94.6964	3.6	1	0	1
a	141.268	59.3793	94.6964	3.6	1	0	1
a	66.3651	103.623	95.0845	3.6	1	0	1
a	72.1866	66.3651	95.0845	3.6	1	0	1
a	75.2914	127.685	95.0845	3.6	1	0	1
a	87.3225	86.1582	95.0845	3.6	1	0	1
a	109.056	38.0338	95.0845	3.6	1	0	1
a	111.773	117.594	95.0845	3.6	1	0	1
a	50.453	138.94	95.4726	3.6	1	0	1
a	52.0054	83.8296	95.4726	3.6	1	0	1
a	59.7674	71.4104	95.4726	3.6	1	0	1
a	79.5605	97.8012	95.4726	3.6	1	0	1
a	89.263	122.251	95.4726	3.6	1	0	1
a	96.6369	44.2434	95.4726	3.6	1	0	1
a	100.518	81.501	95.4726	3.6	1	0	1
a	143.985	84.6058	95.4726	3.6	1	0	1
a	50.0649	102.847	95.8607	3.6	1	0	1
a	76.8438	61.3198	95.8607	3.6	1	0	1
a	81.8891	24.0622	95.8607	3.6	1	0	1
a	93.9202	116.43	95.8607	3.6	1	0	1
a	22.8979	88.8749	96.2488	3.6	1	0	1
a	30.2718	119.147	96.2488	3.6	1	0	1
a	49.6768	46.572	96.2488	3.6	1	0	1
a	55.1102	143.209	96.2488	3.6	1	0	1
a	61.3198	40.7505	96.2488	3.6	1	0	1
a	62.4841	97.025	96.2488	3.6	1	0	1
a	89.6511	55.1102	96.2488	3.6	1	0	1
a	104.787	75.2914	96.2488	3.6	1	0	1
a	117.594	70.6342	96.2488	3.6	1	0	1
a	132.73	90.4273	96.2488	3.6	1	0	1
a	76.4557	116.43	96.6369	3.6	1	0	1
a	121.863	132.342	96.6369	3.6	1	0	1
a	122.251	64.8127	96.6369	3.6	1	0	1
a	124.968	101.682	96.6369	3.6	1	0	1
a	148.254	79.1724	96.6369	3.6	1	0	1
a	35.3171	82.6653	97.025	3.6	1	0	1
a	39.5862	77.2319	97.025	3.6	1	0	1
a	39.9743	132.342	97.025	3.6	1	0	1
a	41.9148	114.101	97.025	3.6	1	0	1
a	52.0054	127.685	97.025	3.6	1	0	1
a	55.4983	133.506	97.025	3.6	1	0	1
a	60.1555	59.7674	97.025	3.6	1	0	1
a	89.6511	110.997	97.025	3.6	1	0	1
a	112.549	106.728	97.025	3.6	1	0	1
a	134.671	59.3793	97.025	3.6	1	0	1
a	45.7958	40.3624	97.4131	3.6	1	0	1
a	53.1697	71.4104	97.4131	3.6	1	0	1
a	67.1413	91.5916	97.4131	3.6	1	0	1
a	68.3056	128.073	97.4131	3.6	1	0	1
a	73.3509	53.9459	97.4131	3.6	1	0	1
a	87.7106	74.1271	97.4131	3.6	1	0	1
a	97.4131	31.4361	97.4131	3.6	1	0	1
a	100.906	68.3056	97.4131	3.6	1	0	1
a	109.056	27.167	97.4131	3.6	1	0	1
a	80.7248	86.1582	97.8012	3.6	1	0	1
a	95.0845	105.951	97.8012	3.6	1	0	1
a	117.982	58.215	97.8012	3.6	1	0	1
a	122.64	120.699	97.8012	3.6	1	0	1
a	133.118	78.0081	97.8012	3.6	1	0	1
a	24.0622	76.0676	98.1893	3.6	1	0	1
a	30.2718	107.504	98.1893	3.6	1	0	1
a	56.6626	122.251	98.1893	3.6	1	0	1
a	62.8722	29.1075	98.1893	3.6	1	0	1
a	77.62	48.1244	98.1893	3.6	1	0	1
a	105.563	63.6484	98.1893	3.6	1	0	1
a	108.28	100.906	98.1893	3.6	1	0	1
a	134.283	48.1244	98.1893	3.6	1	0	1
a	134.283	115.654	98.1893	3.6	1	0	1
a	144.373	72.5747	98.1893	3.6	1	0	1
a	50.0649	90.4273	98.5774	3.6	1	0	1
a	63.2603	84.9939	98.5774	3.6	1	0	1
a	77.62	105.175	98.5774	3.6	1	0	1
a	90.0392	43.4672	98.5774	3.6	1	0	1
a	91.2035	99.7417	98.5774	3.6	1	0	1
a	112.549	95.4726	98.5774	3.6	1	0	1
a	122.64	52.7816	98.5774	3.6	1	0	1
a	140.104	109.832	98.5774	3.6	1	0	1
a	36.0933	71.0223	98.9655	3.6	1	0	1
a	41.5267	121.087	98.9655	3.6	1	0	1
a	69.4699	116.43	98.9655	3.6	1	0	1
a	102.847	144.761	98.9655	3.6	1	0	1
a	125.744	89.6511	98.9655	3.6	1	0	1
a	41.1386	65.2008	99.3536	3.6	1	0	1
a	72.9628	42.3029	99.3536	3.6	1	0	1
a	88.0987	61.7079	99.3536	3.6	1	0	1
a	101.294	56.6626	99.3536	3.6	1	0	1
a	105.563	51.6173	99.3536	3.6	1	0	1
a	118.371	46.1839	99.3536	3.6	1	0	1
a	124.58	69.858	99.3536	3.6	1	0	1
a	129.237	84.2177	99.3536	3.6	1	0	1
a	136.223	102.847	99.3536	3.6	1	0	1
a	26.3908	102.07	99.7417	3.6	1	0	1
a	53.1697	59.3793	99.7417	3.6	1	0	1
a	53.5578	115.654	99.7417	3.6	1	0	1
a	68.3056	79.1724	99.7417	3.6	1	0	1
a	90.4273	31.4361	99.7417	3.6	1	0	1
a	95.8607	93.9202	99.7417	3.6	1	0	1
a	98.5774	138.552	99.7417	3.6	1	0	1
a	102.847	133.894	99.7417	3.6	1	0	1
a	116.042	129.237	99.7417	3.6	1	0	1
a	122.64	40.7505	99.7417	3.6	1	0	1
a	123.804	108.28	99.7417	3.6	1	0	1
a	135.059	84.9939	99.7417	3.6	1	0	1
a	77.62	36.8695	100.13	3.6	1	0	1
a	108.668	88.0987	100.13	3.6	1	0	1
a	26.0027	64.8127	100.518	3.6	1	0	1
a	30.6599	95.8607	100.518	3.6	1	0	1
a	37.2576	59.3793	100.518	3.6	1	0	1
a	91.5916	86.9344	100.518	3.6	1	0	1
a	113.325	82.6653	100.518	3.6	1	0	1
a	126.132	77.62	100.518	3.6	1	0	1
a	140.88	97.8012	100.518	3.6	1	0	1
a	51.2292	78.3962	100.906	3.6	1	0	1
a	58.215	110.22	100.906	3.6	1	0	1
a	64.4246	72.9628	100.906	3.6	1	0	1
a	78.3962	93.144	100.906	3.6	1	0	1
a	98.1893	128.073	100.906	3.6	1	0	1
a	116.43	118.759	100.906	3.6	1	0	1
a	133.118	65.5889	100.906	3.6	1	0	1
a	41.5267	52.7816	101.294	3.6	1	0	1
a	43.4672	90.8154	101.294	3.6	1	0	1
a	61.3198	36.0933	101.294	3.6	1	0	1
a	70.6342	104.787	101.294	3.6	1	0	1
a	83.8296	132.342	101.294	3.6	1	0	1
a	96.6369	81.501	101.294	3.6	1	0	1
a	101.294	45.4077	101.294	3.6	1	0	1
a	103.623	123.416	101.294	3.6	1	0	1
a	114.878	139.716	101.294	3.6	1	0	1
a	41.5267	109.056	101.682	3.6	1	0	1
a	73.3509	29.8837	101.682	3.6	1	0	1
a	81.1129	61.7079	101.682	3.6	1	0	1
a	88.4868	50.453	101.682	3.6	1	0	1
a	98.9655	117.982	101.682	3.6	1	0	1
a	118.371	34.929	101.682	3.6	1	0	1
a	27.167	89.263	102.07	3.6	1	0	1
a	34.929	120.699	102.07	3.6	1	0	1
a	54.334	104.011	102.07	3.6	1	0	1
a	105.951	39.1981	102.07	3.6	1	0	1
a	109.444	76.0676	102.07	3.6	1	0	1
a	124.192	96.6369	102.07	3.6	1	0	1
a	126.132	133.506	102.07	3.6	1	0	1
a	133.118	54.334	102.07	3.6	1	0	1
a	48.1244	139.328	102.458	3.6	1	0	1
a	85.7701	123.028	102.458	3.6	1	0	1
a	136.999	91.2035	102.458	3.6	1	0	1
a	138.94	121.087	102.458	3.6	1	0	1
a	36.8695	46.572	102.847	3.6	1	0	1
a	52.3935	66.3651	102.847	3.6	1	0	1
a	53.9459	47.7363	102.847	3.6	1	0	1
a	60.5436	135.059	102.847	3.6	1	0	1
a	79.5605	80.3367	102.847	3.6	1	0	1
a	81.1129	117.594	102.847	3.6	1	0	1
a	101.682	32.6004	102.847	3.6	1	0	1
a	103.623	112.937	102.847	3.6	1	0	1
a	113.713	71.0223	102.847	3.6	1	0	1
a	117.594	107.892	102.847	3.6	1	0	1
a	126.521	65.5889	102.847	3.6	1	0	1
a	130.402	128.073	102.847	3.6	1	0	1
a	141.268	85.7701	102.847	3.6	1	0	1
a	31.4361	83.8296	103.235	3.6	1	0	1
a	44.2434	78.0081	103.235	3.6	1	0	1
a	44.6315	133.894	103.235	3.6	1	0	1
a	58.9912	98.1893	103.235	3.6	1	0	1
a	64.8127	61.3198	103.235	3.6	1	0	1
a	83.0534	22.5098	103.235	3.6	1	0	1
a	88.8749	38.0338	103.235	3.6	1	0	1
a	91.9797	74.9033	103.235	3.6	1	0	1
a	49.6768	128.461	103.623	3.6	1	0	1
a	54.334	35.7052	103.623	3.6	1	0	1
a	71.7985	92.3678	103.623	3.6	1	0	1
a	86.1582	112.161	103.623	3.6	1	0	1
a	99.3536	107.116	103.623	3.6	1	0	1
a	41.1386	40.7505	104.011	3.6	1	0	1
a	42.3029	97.4131	104.011	3.6	1	0	1
a	55.1102	91.5916	104.011	3.6	1	0	1
a	69.4699	55.1102	104.011	3.6	1	0	1
a	97.025	69.4699	104.011	3.6	1	0	1
a	104.787	101.294	104.011	3.6	1	0	1
a	110.22	65.2008	104.011	3.6	1	0	1
a	124.968	84.9939	104.011	3.6	1	0	1
a	126.132	121.475	104.011	3.6	1	0	1
a	27.9432	77.62	104.399	3.6	1	0	1
a	34.929	108.28	104.399	3.6	1	0	1
a	81.8891	49.2887	104.399	3.6	1	0	1
a	82.2772	143.209	104.399	3.6	1	0	1
a	126.521	53.9459	104.399	3.6	1	0	1
a	136.999	79.5605	104.399	3.6	1	0	1
a	141.268	74.5152	104.399	3.6	1	0	1
a	52.7816	54.334	104.787	3.6	1	0	1
a	61.7079	123.416	104.787	3.6	1	0	1
a	69.0818	111.385	104.787	3.6	1	0	1
a	79.9486	67.9175	104.787	3.6	1	0	1
a	114.101	58.9912	104.787	3.6	1	0	1
a	114.49	124.58	104.787	3.6	1	0	1
a	117.206	95.8607	104.787	3.6	1	0	1
a	131.178	115.654	104.787	3.6	1	0	1
a	32.9885	71.7985	105.175	3.6	1	0	1
a	46.1839	122.64	105.175	3.6	1	0	1
a	59.7674	86.1582	105.175	3.6	1	0	1
a	65.2008	49.2887	105.175	3.6	1	0	1
a	72.9628	80.3367	105.175	3.6	1	0	1
a	82.2772	105.951	105.175	3.6	1	0	1
a	89.6511	27.167	105.175	3.6	1	0	1
a	43.0791	84.9939	105.563	3.6	1	0	1
a	45.4077	66.7532	105.563	3.6	1	0	1
a	82.6653	38.0338	105.563	3.6	1	0	1
a	86.9344	99.7417	105.563	3.6	1	0	1
a	92.7559	62.4841	105.563	3.6	1	0	1
a	100.518	94.6964	105.563	3.6	1	0	1
a	110.22	52.3935	105.563	3.6	1	0	1
a	50.0649	116.43	105.951	3.6	1	0	1
a	71.0223	133.894	105.951	3.6	1	0	1
a	74.5152	138.552	105.951	3.6	1	0	1
a	115.266	114.49	105.951	3.6	1	0	1
a	125.356	71.7985	105.951	3.6	1	0	1
a	127.297	41.5267	105.951	3.6	1	0	1
a	137.387	67.1413	105.951	3.6	1	0	1
a	34.1528	115.266	106.339	3.6	1	0	1
a	35.3171	97.025	106.339	3.6	1	0	1
a	69.858	43.4672	106.339	3.6	1	0	1
a	70.6342	99.3536	106.339	3.6	1	0	1
a	95.0845	23.6741	106.339	3.6	1	0	1
a	97.4131	57.4388	106.339	3.6	1	0	1
a	105.175	89.263	106.339	3.6	1	0	1
a	114.49	46.572	106.339	3.6	1	0	1
a	117.982	83.4415	106.339	3.6	1	0	1
a	128.073	109.056	106.339	3.6	1	0	1
a	29.4956	65.977	106.728	3.6	1	0	1
a	55.8864	79.5605	106.728	3.6	1	0	1
a	62.8722	111.773	106.728	3.6	1	0	1
a	83.0534	93.144	106.728	3.6	1	0	1
a	111.385	117.982	106.728	3.6	1	0	1
a	132.342	103.623	106.728	3.6	1	0	1
a	33.7647	60.1555	107.116	3.6	1	0	1
a	88.0987	87.7106	107.116	3.6	1	0	1
a	95.0845	139.328	107.116	3.6	1	0	1
a	107.504	124.968	107.116	3.6	1	0	1
a	46.1839	110.22	107.504	3.6	1	0	1
a	53.1697	41.9148	107.504	3.6	1	0	1
a	60.1555	129.625	107.504	3.6	1	0	1
a	60.5436	74.1271	107.504	3.6	1	0	1
a	80.3367	56.2745	107.504	3.6	1	0	1
a	89.263	133.506	107.504	3.6	1	0	1
a	110.22	40.7505	107.504	3.6	1	0	1
a	116.042	102.847	107.504	3.6	1	0	1
a	128.461	97.4131	107.504	3.6	1	0	1
a	138.552	55.8864	107.504	3.6	1	0	1
a	45.7958	53.9459	107.892	3.6	1	0	1
a	65.977	37.2576	107.892	3.6	1	0	1
a	72.9628	68.3056	107.892	3.6	1	0	1
a	72.9628	123.804	107.892	3.6	1	0	1
a	76.8438	128.849	107.892	3.6	1	0	1
a	93.144	51.2292	107.892	3.6	1	0	1
a	94.6964	129.237	107.892	3.6	1	0	1
a	100.906	82.6653	107.892	3.6	1	0	1
a	114.101	35.7052	107.892	3.6	1	0	1
a	50.453	104.787	108.28	3.6	1	0	1
a	70.6342	32.6004	108.28	3.6	1	0	1
a	90.4273	123.804	108.28	3.6	1	0	1
a	105.563	77.2319	108.28	3.6	1	0	1
a	108.668	113.713	108.28	3.6	1	0	1
a	118.371	72.1866	108.28	3.6	1	0	1
a	125.744	60.5436	108.28	3.6	1	0	1
a	36.0933	84.9939	108.668	3.6	1	0	1
a	43.8553	73.3509	108.668	3.6	1	0	1
a	71.0223	86.9344	108.668	3.6	1	0	1
a	97.8012	45.7958	108.668	3.6	1	0	1
a	123.416	131.954	108.668	3.6	1	0	1
a	55.8864	47.7363	109.056	3.6	1	0	1
a	57.0507	67.5294	109.056	3.6	1	0	1
a	61.3198	117.594	109.056	3.6	1	0	1
a	63.2603	99.3536	109.056	3.6	1	0	1
a	109.832	29.8837	109.056	3.6	1	0	1
a	119.923	137.775	109.056	3.6	1	0	1
a	125.744	48.9006	109.056	3.6	1	0	1
a	142.433	104.787	109.056	3.6	1	0	1
a	34.1528	104.011	109.444	3.6	1	0	1
a	61.3198	61.7079	109.444	3.6	1	0	1
a	77.2319	117.206	109.444	3.6	1	0	1
a	83.8296	81.501	109.444	3.6	1	0	1
a	91.5916	113.325	109.444	3.6	1	0	1
a	93.5321	39.5862	109.444	3.6	1	0	1
a	97.8012	34.5409	109.444	3.6	1	0	1
a	116.43	90.4273	109.444	3.6	1	0	1
a	46.572	98.1893	109.832	3.6	1	0	1
a	62.4841	79.5605	109.832	3.6	1	0	1
a	80.7248	44.2434	109.832	3.6	1	0	1
a	88.8749	75.6795	109.832	3.6	1	0	1
a	129.237	85.382	109.832	3.6	1	0	1
a	53.5578	129.625	110.22	3.6	1	0	1
a	95.8607	107.504	110.22	3.6	1	0	1
a	109.056	102.07	110.22	3.6	1	0	1
a	118.759	60.5436	110.22	3.6	1	0	1
a	122.64	122.251	110.22	3.6	1	0	1
a	133.506	79.5605	110.22	3.6	1	0	1
a	24.8384	78.3962	110.609	3.6	1	0	1
a	44.6315	60.9317	110.609	3.6	1	0	1
a	57.0507	55.4983	110.609	3.6	1	0	1
a	72.1866	74.5152	110.609	3.6	1	0	1
a	74.1271	55.8864	110.609	3.6	1	0	1
a	105.563	65.2008	110.609	3.6	1	0	1
a	119.147	126.521	110.609	3.6	1	0	1
a	135.447	117.206	110.609	3.6	1	0	1
a	34.5409	91.5916	110.997	3.6	1	0	1
a	41.9148	123.804	110.997	3.6	1	0	1
a	51.2292	92.7559	110.997	3.6	1	0	1
a	91.5916	101.682	110.997	3.6	1	0	1
a	27.167	103.623	111.385	3.6	1	0	1
a	37.2576	73.3509	111.385	3.6	1	0	1
a	64.0365	86.9344	111.385	3.6	1	0	1
a	78.7843	107.116	111.385	3.6	1	0	1
a	81.1129	32.6004	111.385	3.6	1	0	1
a	84.6058	69.0818	111.385	3.6	1	0	1
a	106.339	130.79	111.385	3.6	1	0	1
a	129.625	72.9628	111.385	3.6	1	0	1
a	143.597	92.7559	111.385	3.6	1	0	1
a	47.3482	85.7701	111.773	3.6	1	0	1
a	95.8607	95.8607	111.773	3.6	1	0	1
a	101.682	58.9912	111.773	3.6	1	0	1
a	117.206	78.3962	111.773	3.6	1	0	1
a	54.7221	117.594	112.161	3.6	1	0	1
a	61.3198	50.0649	112.161	3.6	1	0	1
a	61.7079	106.339	112.161	3.6	1	0	1
a	74.5152	44.6315	112.161	3.6	1	0	1
a	75.2914	100.518	112.161	3.6	1	0	1
a	88.8749	63.6484	112.161	3.6	1	0	1
a	109.832	90.0392	112.161	3.6	1	0	1
a	118.759	47.7363	112.161	3.6	1	0	1
a	38.0338	117.206	112.549	3.6	1	0	1
a	45.4077	48.1244	112.549	3.6	1	0	1
a	72.1866	62.4841	112.549	3.6	1	0	1
a	106.339	53.1697	112.549	3.6	1	0	1
a	106.728	119.923	112.549	3.6	1	0	1
a	123.804	110.22	112.549	3.6	1	0	1
a	136.611	104.399	112.549	3.6	1	0	1
a	37.6457	61.7079	112.937	3.6	1	0	1
a	79.5605	94.3083	112.937	3.6	1	0	1
a	84.9939	57.4388	112.937	3.6	1	0	1
a	107.116	109.056	112.937	3.6	1	0	1
a	57.8269	43.4672	113.325	3.6	1	0	1
a	64.0365	130.79	113.325	3.6	1	0	1
a	68.3056	135.447	113.325	3.6	1	0	1
a	91.9797	89.263	113.325	3.6	1	0	1
a	119.923	103.623	113.325	3.6	1	0	1
a	42.3029	111.385	113.713	3.6	1	0	1
a	62.096	94.3083	113.713	3.6	1	0	1
a	65.2008	74.9033	113.713	3.6	1	0	1
a	81.8891	130.013	113.713	3.6	1	0	1
a	85.382	135.447	113.713	3.6	1	0	1
a	96.6369	83.4415	113.713	3.6	1	0	1
a	106.339	41.9148	113.713	3.6	1	0	1
a	117.206	66.7532	113.713	3.6	1	0	1
a	119.147	37.2576	113.713	3.6	1	0	1
a	143.985	80.3367	113.713	3.6	1	0	1
a	26.3908	110.22	114.101	3.6	1	0	1
a	27.5551	91.5916	114.101	3.6	1	0	1
a	35.3171	79.5605	114.101	3.6	1	0	1
a	61.7079	38.4219	114.101	3.6	1	0	1
a	88.8749	51.6173	114.101	3.6	1	0	1
a	99.7417	130.402	114.101	3.6	1	0	1
a	124.58	98.1893	114.101	3.6	1	0	1
a	130.013	61.7079	114.101	3.6	1	0	1
a	134.283	55.8864	114.101	3.6	1	0	1
a	38.4219	49.2887	114.49	3.6	1	0	1
a	48.5125	73.739	114.49	3.6	1	0	1
a	54.7221	106.339	114.49	3.6	1	0	1
a	67.1413	144.373	114.49	3.6	1	0	1
a	69.4699	124.58	114.49	3.6	1	0	1
a	76.0676	88.4868	114.49	3.6	1	0	1
a	86.9344	124.968	114.49	3.6	1	0	1
a	109.832	78.0081	114.49	3.6	1	0	1
a	136.999	92.7559	114.49	3.6	1	0	1
a	53.1697	124.58	114.878	3.6	1	0	1
a	53.1697	135.835	114.878	3.6	1	0	1
a	82.2772	119.147	114.878	3.6	1	0	1
a	100.13	119.923	114.878	3.6	1	0	1
a	102.07	36.0933	114.878	3.6	1	0	1
a	38.4219	105.175	115.266	3.6	1	0	1
a	53.1697	67.9175	115.266	3.6	1	0	1
a	63.6484	140.104	115.266	3.6	1	0	1
a	65.977	62.4841	115.266	3.6	1	0	1
a	93.144	76.8438	115.266	3.6	1	0	1
a	100.906	47.3482	115.266	3.6	1	0	1
a	107.504	97.4131	115.266	3.6	1	0	1
a	117.982	54.7221	115.266	3.6	1	0	1
a	130.402	49.2887	115.266	3.6	1	0	1
a	65.5889	118.371	115.654	3.6	1	0	1
a	73.739	50.0649	115.654	3.6	1	0	1
a	80.3367	81.8891	115.654	3.6	1	0	1
a	87.3225	113.713	115.654	3.6	1	0	1
a	89.263	40.3624	115.654	3.6	1	0	1
a	100.518	108.668	115.654	3.6	1	0	1
a	116.43	136.611	115.654	3.6	1	0	1
a	120.311	91.5916	115.654	3.6	1	0	1
a	36.8695	67.5294	116.042	3.6	1	0	1
a	63.6484	81.501	116.042	3.6	1	0	1
a	70.2461	112.937	116.042	3.6	1	0	1
a	90.4273	29.1075	116.042	3.6	1	0	1
a	110.609	65.977	116.042	3.6	1	0	1
a	126.521	123.416	116.042	3.6	1	0	1
a	134.671	111.773	116.042	3.6	1	0	1
a	28.7194	79.5605	116.43	3.6	1	0	1
a	43.0791	99.3536	116.43	3.6	1	0	1
a	49.2887	62.096	116.43	3.6	1	0	1
a	55.8864	93.9202	116.43	3.6	1	0	1
a	76.8438	75.6795	116.43	3.6	1	0	1
a	97.4131	71.4104	116.43	3.6	1	0	1
a	125.356	86.1582	116.43	3.6	1	0	1
a	111.385	131.954	116.818	3.6	1	0	1
a	115.266	127.297	116.818	3.6	1	0	1
a	39.1981	93.144	117.206	3.6	1	0	1
a	53.5578	56.2745	117.206	3.6	1	0	1
a	53.5578	112.937	117.206	3.6	1	0	1
a	83.4415	107.892	117.206	3.6	1	0	1
a	108.28	84.9939	117.206	3.6	1	0	1
a	136.999	80.3367	117.206	3.6	1	0	1
a	66.7532	50.8411	117.594	3.6	1	0	1
a	85.7701	34.1528	117.594	3.6	1	0	1
a	88.4868	102.07	117.594	3.6	1	0	1
a	100.518	95.8607	117.594	3.6	1	0	1
a	121.475	79.5605	117.594	3.6	1	0	1
a	136.223	99.7417	117.594	3.6	1	0	1
a	36.8695	55.8864	117.982	3.6	1	0	1
a	65.977	107.116	117.982	3.6	1	0	1
a	81.1129	69.4699	117.982	3.6	1	0	1
a	114.878	116.818	117.982	3.6	1	0	1
a	124.58	128.849	117.982	3.6	1	0	1
a	125.744	74.1271	117.982	3.6	1	0	1
a	43.4672	87.3225	118.371	3.6	1	0	1
a	49.6768	49.6768	118.371	3.6	1	0	1
a	64.4246	69.4699	118.371	3.6	1	0	1
a	71.0223	101.294	118.371	3.6	1	0	1
a	93.5321	64.4246	118.371	3.6	1	0	1
a	98.5774	125.744	118.371	3.6	1	0	1
a	110.997	53.9459	118.371	3.6	1	0	1
a	127.685	111.773	118.371	3.6	1	0	1
a	84.6058	95.4726	118.759	3.6	1	0	1
a	97.4131	58.9912	118.759	3.6	1	0	1
a	56.2745	81.501	119.147	3.6	1	0	1
a	76.8438	63.2603	119.147	3.6	1	0	1
a	98.9655	115.266	119.147	3.6	1	0	1
a	109.056	72.5747	119.147	3.6	1	0	1
a	110.997	110.22	119.147	3.6	1	0	1
a	39.9743	80.7248	119.535	3.6	1	0	1
a	46.1839	112.161	119.535	3.6	1	0	1
a	67.5294	94.3083	119.535	3.6	1	0	1
a	88.0987	89.6511	119.535	3.6	1	0	1
a	93.144	52.7816	119.535	3.6	1	0	1
a	110.609	43.0791	119.535	3.6	1	0	1
a	116.042	105.175	119.535	3.6	1	0	1
a	121.475	67.9175	119.535	3.6	1	0	1
a	135.447	87.3225	119.535	3.6	1	0	1
a	101.294	84.6058	119.923	3.6	1	0	1
a	126.132	62.4841	119.923	3.6	1	0	1
a	129.237	98.9655	119.923	3.6	1	0	1
a	57.4388	69.858	120.311	3.6	1	0	1
a	60.9317	131.566	120.311	3.6	1	0	1
a	65.2008	57.0507	120.311	3.6	1	0	1
a	72.5747	136.611	120.311	3.6	1	0	1
a	77.62	131.178	120.311	3.6	1	0	1
a	81.501	57.8269	120.311	3.6	1	0	1
a	91.9797	126.521	120.311	3.6	1	0	1
a	44.6315	74.9033	120.699	3.6	1	0	1
a	57.4388	126.132	120.699	3.6	1	0	1
a	72.1866	88.8749	120.699	3.6	1	0	1
a	73.3509	125.744	120.699	3.6	1	0	1
a	84.2177	143.985	120.699	3.6	1	0	1
a	99.3536	103.623	120.699	3.6	1	0	1
a	125.744	117.982	120.699	3.6	1	0	1
a	76.4557	142.045	121.087	3.6	1	0	1
a	78.7843	119.923	121.087	3.6	1	0	1
a	84.6058	83.0534	121.087	3.6	1	0	1
a	112.161	98.1893	121.087	3.6	1	0	1
a	122.251	56.2745	121.087	3.6	1	0	1
a	34.1528	105.951	121.475	3.6	1	0	1
a	55.1102	88.4868	121.475	3.6	1	0	1
a	91.2035	114.878	121.475	3.6	1	0	1
a	93.5321	41.1386	121.475	3.6	1	0	1
a	97.4131	47.3482	121.475	3.6	1	0	1
a	109.056	60.9317	121.475	3.6	1	0	1
a	125.744	50.453	121.475	3.6	1	0	1
a	41.1386	68.6937	121.863	3.6	1	0	1
a	61.7079	119.923	121.863	3.6	1	0	1
a	74.5152	114.101	121.863	3.6	1	0	1
a	89.6511	77.2319	121.863	3.6	1	0	1
a	31.048	98.9655	122.251	3.6	1	0	1
a	45.4077	62.8722	122.251	3.6	1	0	1
a	47.3482	100.518	122.251	3.6	1	0	1
a	67.9175	82.2772	122.251	3.6	1	0	1
a	102.07	72.1866	122.251	3.6	1	0	1
a	45.0196	119.535	122.64	3.6	1	0	1
a	72.5747	76.4557	122.64	3.6	1	0	1
a	105.951	134.283	122.64	3.6	1	0	1
a	118.759	128.849	122.64	3.6	1	0	1
a	35.3171	93.9202	123.028	3.6	1	0	1
a	58.215	113.325	123.028	3.6	1	0	1
a	58.9912	57.8269	123.028	3.6	1	0	1
a	109.444	48.9006	123.028	3.6	1	0	1
a	112.549	85.382	123.028	3.6	1	0	1
a	55.8864	76.4557	123.416	3.6	1	0	1
a	79.5605	107.892	123.416	3.6	1	0	1
a	85.382	71.0223	123.416	3.6	1	0	1
a	89.263	131.566	123.416	3.6	1	0	1
a	92.3678	102.458	123.416	3.6	1	0	1
a	99.7417	91.2035	123.416	3.6	1	0	1
a	102.847	127.685	123.416	3.6	1	0	1
a	117.206	80.7248	123.416	3.6	1	0	1
a	127.297	105.563	123.416	3.6	1	0	1
a	41.5267	56.6626	123.804	3.6	1	0	1
a	45.4077	51.2292	123.804	3.6	1	0	1
a	48.1244	88.8749	123.804	3.6	1	0	1
a	107.116	122.64	123.804	3.6	1	0	1
a	119.535	117.594	123.804	3.6	1	0	1
a	130.013	76.0676	123.804	3.6	1	0	1
a	89.263	65.2008	124.192	3.6	1	0	1
a	101.682	60.1555	124.192	3.6	1	0	1
a	58.6031	101.682	124.58	3.6	1	0	1
a	62.8722	107.116	124.58	3.6	1	0	1
a	68.6937	71.0223	124.58	3.6	1	0	1
a	75.2914	102.07	124.58	3.6	1	0	1
a	90.4273	121.087	124.58	3.6	1	0	1
a	127.685	93.5321	124.58	3.6	1	0	1
a	32.2123	86.9344	124.968	3.6	1	0	1
a	45.7958	107.116	124.968	3.6	1	0	1
a	57.0507	64.0365	124.968	3.6	1	0	1
a	79.5605	96.2488	124.968	3.6	1	0	1
a	113.325	74.1271	124.968	3.6	1	0	1
a	89.6511	142.045	125.356	3.6	1	0	1
a	100.906	79.5605	125.356	3.6	1	0	1
a	102.847	116.042	125.356	3.6	1	0	1
a	107.116	110.609	125.356	3.6	1	0	1
a	36.4814	82.2772	125.744	3.6	1	0	1
a	48.9006	76.8438	125.744	3.6	1	0	1
a	66.3651	132.342	125.744	3.6	1	0	1
a	92.3678	91.2035	125.744	3.6	1	0	1
a	120.311	105.951	125.744	3.6	1	0	1
a	63.6484	95.4726	126.132	3.6	1	0	1
a	73.3509	63.6484	126.132	3.6	1	0	1
a	84.9939	58.215	126.132	3.6	1	0	1
a	89.263	53.1697	126.132	3.6	1	0	1
a	102.458	48.5125	126.132	3.6	1	0	1
a	117.982	67.9175	126.132	3.6	1	0	1
a	46.572	95.4726	126.521	3.6	1	0	1
a	75.6795	90.0392	126.521	3.6	1	0	1
a	90.4273	109.444	126.521	3.6	1	0	1
a	99.3536	138.552	126.521	3.6	1	0	1
a	117.982	123.804	126.521	3.6	1	0	1
a	37.2576	69.0818	126.909	3.6	1	0	1
a	69.4699	126.132	126.909	3.6	1	0	1
a	69.858	57.4388	126.909	3.6	1	0	1
a	79.9486	84.2177	126.909	3.6	1	0	1
a	83.0534	120.699	126.909	3.6	1	0	1
a	101.294	67.1413	126.909	3.6	1	0	1
a	103.235	104.399	126.909	3.6	1	0	1
a	108.28	98.9655	126.909	3.6	1	0	1
a	120.699	93.5321	126.909	3.6	1	0	1
a	38.81	106.728	127.297	3.6	1	0	1
a	50.0649	64.0365	127.297	3.6	1	0	1
a	54.334	126.132	127.297	3.6	1	0	1
a	59.3793	89.6511	127.297	3.6	1	0	1
a	73.739	52.3935	127.297	3.6	1	0	1
a	113.713	62.096	127.297	3.6	1	0	1
a	127.685	81.8891	127.297	3.6	1	0	1
a	58.215	52.3935	127.685	3.6	1	0	1
a	65.977	120.311	127.685	3.6	1	0	1
a	93.9202	78.7843	127.685	3.6	1	0	1
a	110.997	135.447	127.685	3.6	1	0	1
a	118.371	57.0507	127.685	3.6	1	0	1
a	63.6484	83.0534	128.073	3.6	1	0	1
a	114.101	50.453	128.073	3.6	1	0	1
a	49.6768	120.311	128.461	3.6	1	0	1
a	74.5152	140.104	128.461	3.6	1	0	1
a	76.4557	77.2319	128.461	3.6	1	0	1
a	47.7363	83.0534	128.849	3.6	1	0	1
a	70.6342	114.49	128.849	3.6	1	0	1
a	91.2035	97.4131	128.849	3.6	1	0	1
a	104.011	91.9797	128.849	3.6	1	0	1
a	131.178	106.728	128.849	3.6	1	0	1
a	40.3624	95.0845	129.237	3.6	1	0	1
a	83.4415	109.444	129.237	3.6	1	0	1
a	94.3083	133.506	129.237	3.6	1	0	1
a	98.9655	129.237	129.237	3.6	1	0	1
a	100.906	55.1102	129.237	3.6	1	0	1
a	108.668	86.9344	129.237	3.6	1	0	1
a	118.759	112.161	129.237	3.6	1	0	1
a	50.8411	52.3935	129.625	3.6	1	0	1
a	53.9459	113.713	129.625	3.6	1	0	1
a	111.385	123.416	129.625	3.6	1	0	1
a	121.087	81.1129	129.625	3.6	1	0	1
a	38.0338	75.6795	130.013	3.6	1	0	1
a	66.7532	108.668	130.013	3.6	1	0	1
a	81.1129	71.7985	130.013	3.6	1	0	1
a	81.8891	127.297	130.013	3.6	1	0	1
a	93.5321	65.977	130.013	3.6	1	0	1
a	101.682	43.4672	130.013	3.6	1	0	1
a	71.4104	102.458	130.402	3.6	1	0	1
a	91.5916	85.7701	130.402	3.6	1	0	1
a	119.147	100.13	130.402	3.6	1	0	1
a	127.685	64.4246	130.402	3.6	1	0	1
a	48.9006	70.6342	130.79	3.6	1	0	1
a	65.2008	70.6342	130.79	3.6	1	0	1
a	84.2177	97.4131	130.79	3.6	1	0	1
a	94.6964	123.028	130.79	3.6	1	0	1
a	98.5774	116.818	130.79	3.6	1	0	1
a	131.178	95.0845	130.79	3.6	1	0	1
a	81.501	136.999	131.178	3.6	1	0	1
a	104.787	80.3367	131.178	3.6	1	0	1
a	109.056	74.1271	131.178	3.6	1	0	1
a	111.385	111.773	131.178	3.6	1	0	1
a	40.3624	81.8891	131.566	3.6	1	0	1
a	50.0649	108.28	131.566	3.6	1	0	1
a	54.7221	102.07	131.566	3.6	1	0	1
a	61.7079	64.8127	131.566	3.6	1	0	1
a	67.9175	96.6369	131.566	3.6	1	0	1
a	122.64	69.858	131.566	3.6	1	0	1
a	49.2887	58.9912	131.954	3.6	1	0	1
a	59.3793	126.132	131.954	3.6	1	0	1
a	82.2772	115.654	131.954	3.6	1	0	1
a	94.6964	110.22	131.954	3.6	1	0	1
a	39.1981	100.906	132.342	3.6	1	0	1
a	66.7532	58.9912	132.342	3.6	1	0	1
a	74.1271	127.297	132.342	3.6	1	0	1
a	92.7559	72.9628	132.342	3.6	1	0	1
a	109.056	129.625	132.342	3.6	1	0	1
a	112.549	100.13	132.342	3.6	1	0	1
a	119.147	88.0987	132.342	3.6	1	0	1
a	50.8411	95.8607	132.73	3.6	1	0	1
a	63.2603	53.9459	132.73	3.6	1	0	1
a	72.1866	90.8154	132.73	3.6	1	0	1
a	84.6058	85.382	132.73	3.6	1	0	1
a	55.8864	90.4273	133.118	3.6	1	0	1
a	99.3536	104.787	133.118	3.6	1	0	1
a	105.175	67.5294	133.118	3.6	1	0	1
a	42.3029	71.0223	133.506	3.6	1	0	1
a	109.444	118.371	133.506	3.6	1	0	1
a	67.9175	84.6058	133.894	3.6	1	0	1
a	75.6795	115.654	133.894	3.6	1	0	1
a	82.6653	104.011	133.894	3.6	1	0	1
a	109.832	62.4841	133.894	3.6	1	0	1
a	39.5862	89.6511	134.283	3.6	1	0	1
a	57.0507	78.3962	134.283	3.6	1	0	1
a	62.4841	121.475	134.283	3.6	1	0	1
a	73.3509	133.506	134.283	3.6	1	0	1
a	90.4273	133.894	134.283	3.6	1	0	1
a	95.8607	98.5774	134.283	3.6	1	0	1
a	105.563	55.4983	134.283	3.6	1	0	1
a	100.13	93.5321	134.671	3.6	1	0	1
a	110.609	51.2292	134.671	3.6	1	0	1
a	120.311	76.0676	134.671	3.6	1	0	1
a	72.5747	78.0081	135.059	3.6	1	0	1
a	121.475	113.325	135.059	3.6	1	0	1
a	57.8269	114.878	135.447	3.6	1	0	1
a	91.9797	61.3198	135.447	3.6	1	0	1
a	102.847	130.402	135.447	3.6	1	0	1
a	53.5578	71.7985	135.835	3.6	1	0	1
a	82.6653	91.9797	135.835	3.6	1	0	1
a	96.6369	87.3225	135.835	3.6	1	0	1
a	110.22	107.116	135.835	3.6	1	0	1
a	62.8722	109.056	136.223	3.6	1	0	1
a	75.6795	103.623	136.223	3.6	1	0	1
a	123.028	101.294	136.223	3.6	1	0	1
a	59.3793	102.847	136.611	3.6	1	0	1
a	102.847	117.982	136.611	3.6	1	0	1
a	55.4983	61.3198	136.999	3.6	1	0	1
a	69.4699	71.4104	136.999	3.6	1	0	1
a	73.3509	121.863	136.999	3.6	1	0	1
a	100.518	81.1129	136.999	3.6	1	0	1
a	113.713	75.2914	136.999	3.6	1	0	1
a	64.0365	97.8012	137.387	3.6	1	0	1
a	84.2177	80.3367	137.775	3.6	1	0	1
a	86.5463	116.818	137.775	3.6	1	0	1
a	123.028	89.263	137.775	3.6	1	0	1
a	76.0676	92.3678	138.164	3.6	1	0	1
a	90.8154	111.385	138.164	3.6	1	0	1
a	47.3482	96.2488	138.552	3.6	1	0	1
a	97.025	74.5152	138.552	3.6	1	0	1
a	101.682	69.0818	138.94	3.6	1	0	1
a	60.1555	91.2035	139.328	3.6	1	0	1
a	67.1413	121.863	139.328	3.6	1	0	1
a	74.1271	110.609	139.328	3.6	1	0	1
a	86.9344	104.787	139.328	3.6	1	0	1
a	111.385	82.6653	139.328	3.6	1	0	1
a	48.5125	84.6058	139.716	3.6	1	0	1
a	100.906	124.58	139.716	3.6	1	0	1
a	64.4246	85.7701	140.104	3.6	1	0	1
a	91.5916	99.7417	140.104	3.6	1	0	1
a	60.9317	79.9486	140.492	3.6	1	0	1
a	103.623	95.0845	140.492	3.6	1	0	1
a	74.5152	98.5774	140.88	3.6	1	0	1
a	76.8438	79.1724	140.88	3.6	1	0	1
a	87.3225	93.5321	140.88	3.6	1	0	1
a	67.5294	110.997	141.268	3.6	1	0	1
a	102.07	112.549	141.268	3.6	1	0	1
a	114.101	107.504	141.268	3.6	1	0	1
a	94.3083	124.58	141.656	3.6	1	0	1
a	91.9797	88.0987	142.045	3.6	1	0	1
a	104.787	82.6653	142.045	3.6	1	0	1
a	114.878	96.2488	142.045	3.6	1	0	1
a	78.0081	122.64	142.433	3.6	1	0	1
a	102.847	101.294	142.821	3.6	1	0	1
a	75.2914	86.5463	143.209	3.6	1	0	1
a	81.501	117.594	143.209	3.6	1	0	1
a	88.4868	81.501	143.209	3.6	1	0	1
a	67.5294	98.5774	143.597	3.6	1	0	1
a	92.3678	75.6795	143.597	3.6	1	0	1
a	95.0845	112.161	143.597	3.6	1	0	1
a	55.8864	91.9797	144.373	3.6	1	0	1
a	98.9655	106.339	144.373	3.6	1	0	1
a	115.654	84.6058	144.373	3.6	1	0	1
a	78.3962	111.773	144.761	3.6	1	0	1
a	103.623	89.263	144.761	3.6	1	0	1
a	68.3056	87.3225	145.149	3.6	1	0	1
a	83.0534	105.563	145.149	3.6	1	0	1
a	76.4557	73.739	145.537	3.6	1	0	1
a	95.8607	100.906	145.537	3.6	1	0	1
a	82.2772	70.6342	145.926	3.6	1	0	1
a	66.7532	104.787	146.314	3.6	1	0	1
a	96.6369	89.263	147.09	3.6	1	0	1
a	83.4415	94.3083	147.866	3.6	1	0	1
a	79.9486	88.0987	148.254	3.6	1	0	1
a	93.5321	107.504	148.254	3.6	1	0	1
a	97.4131	77.2319	148.642	3.6	1	0	1
a	84.2177	82.6653	149.418	3.6	1	0	1
a	80.3367	76.4557	150.195	3.6	1	0	1
b	83.8296	81.8891	11.2549	2.81	0	1	1
b	72.5747	78.7843	11.643	2.81	0	1	1
b	78.0081	77.62	11.643	2.81	0	1	1
b	77.2319	84.6058	12.0311	2.81	0	1	1
b	84.2177	75.2914	12.0311	2.81	0	1	1
b	79.1724	95.0845	12.4192	2.81	0	1	1
b	82.6653	69.4699	12.4192	2.81	0	1	1
b	70.2461	84.6058	12.8073	2.81	0	1	1
b	89.263	72.1866	12.8073	2.81	0	1	1
b	93.9202	78.3962	12.8073	2.81	0	1	1
b	65.977	91.2035	13.1954	2.81	0	1	1
b	86.5463	91.5916	13.1954	2.81	0	1	1
b	88.8749	86.5463	13.1954	2.81	0	1	1
b	94.6964	84.6058	13.1954	2.81	0	1	1
b	100.518	87.7106	13.1954	2.81	0	1	1
b	93.5321	90.4273	13.5835	2.81	0	1	1
b	77.2319	65.5889	14.3597	2.81	0	1	1
b	100.518	81.8891	14.3597	2.81	0	1	1
b	67.9175	78.0081	14.7478	2.81	0	1	1
b	71.0223	67.5294	14.7478	2.81	0	1	1
b	74.5152	90.0392	15.1359	2.81	0	1	1
b	85.7701	65.977	15.1359	2.81	0	1	1
b	63.2603	74.1271	15.524	2.81	0	1	1
b	64.0365	97.025	15.524	2.81	0	1	1
b	72.9628	99.3536	15.524	2.81	0	1	1
b	77.62	104.011	15.524	2.81	0	1	1
b	100.518	76.4557	15.524	2.81	0	1	1
b	81.1129	109.056	15.9121	2.81	0	1	1
b	95.8607	72.9628	15.9121	2.81	0	1	1
b	67.5294	100.906	16.3002	2.81	0	1	1
b	88.4868	62.096	16.3002	2.81	0	1	1
b	102.847	91.9797	16.3002	2.81	0	1	1
b	106.339	88.0987	16.3002	2.81	0	1	1
b	74.5152	110.609	16.6883	2.81	0	1	1
b	95.4726	100.518	16.6883	2.81	0	1	1
b	105.563	79.5605	16.6883	2.81	0	1	1
b	65.2008	68.6937	17.0764	2.81	0	1	1
b	73.739	81.501	17.0764	2.81	0	1	1
b	83.0534	114.101	17.0764	2.81	0	1	1
b	85.382	116.43	17.0764	2.81	0	1	1
b	74.1271	76.0676	17.4645	2.81	0	1	1
b	78.3962	97.025	17.4645	2.81	0	1	1
b	79.9486	60.1555	17.4645	2.81	0	1	1
b	58.6031	76.8438	17.8526	2.81	0	1	1
b	58.9912	97.8012	17.8526	2.81	0	1	1
b	71.4104	106.339	17.8526	2.81	0	1	1
b	74.1271	69.858	17.8526	2.81	0	1	1
b	94.3083	109.444	17.8526	2.81	0	1	1
b	111.773	88.0987	17.8526	2.81	0	1	1
b	67.5294	84.6058	18.2407	2.81	0	1	1
b	92.3678	65.5889	18.2407	2.81	0	1	1
b	110.997	77.2319	18.2407	2.81	0	1	1
b	60.9317	104.011	18.6288	2.81	0	1	1
b	97.8012	68.3056	18.6288	2.81	0	1	1
b	102.847	72.1866	18.6288	2.81	0	1	1
b	102.847	84.9939	18.6288	2.81	0	1	1
b	58.9912	66.3651	19.0169	2.81	0	1	1
b	65.2008	108.28	19.0169	2.81	0	1	1
b	74.1271	62.096	19.0169	2.81	0	1	1
b	81.8891	101.682	19.0169	2.81	0	1	1
b	92.3678	93.5321	19.0169	2.81	0	1	1
b	95.8607	80.3367	19.0169	2.81	0	1	1
b	54.7221	88.0987	19.405	2.81	0	1	1
b	73.739	118.759	19.405	2.81	0	1	1
b	76.0676	103.623	19.405	2.81	0	1	1
b	83.0534	105.951	19.405	2.81	0	1	1
b	84.2177	120.699	19.405	2.81	0	1	1
b	87.7106	110.997	19.405	2.81	0	1	1
b	108.668	103.235	19.405	2.81	0	1	1
b	65.2008	78.0081	19.7931	2.81	0	1	1
b	65.977	58.215	19.7931	2.81	0	1	1
b	68.6937	73.3509	19.7931	2.81	0	1	1
b	87.3225	80.3367	19.7931	2.81	0	1	1
b	91.5916	57.8269	19.7931	2.81	0	1	1
b	100.906	62.096	19.7931	2.81	0	1	1
b	105.563	97.025	19.7931	2.81	0	1	1
b	61.7079	62.4841	20.1812	2.81	0	1	1
b	63.6484	94.6964	20.1812	2.81	0	1	1
b	102.458	79.1724	20.5693	2.81	0	1	1
b	104.399	111.385	20.5693	2.81	0	1	1
b	108.668	82.6653	20.5693	2.81	0	1	1
b	50.8411	95.0845	20.9574	2.81	0	1	1
b	78.7843	72.9628	20.9574	2.81	0	1	1
b	85.7701	54.334	20.9574	2.81	0	1	1
b	85.7701	62.4841	20.9574	2.81	0	1	1
b	96.6369	75.2914	20.9574	2.81	0	1	1
b	65.2008	113.713	21.3455	2.81	0	1	1
b	71.4104	55.1102	21.3455	2.81	0	1	1
b	75.6795	59.3793	21.3455	2.81	0	1	1
b	108.28	70.2461	21.3455	2.81	0	1	1
b	53.5578	65.2008	21.7336	2.81	0	1	1
b	55.8864	68.6937	21.7336	2.81	0	1	1
b	64.8127	100.518	21.7336	2.81	0	1	1
b	77.2319	109.444	21.7336	2.81	0	1	1
b	87.7106	66.7532	21.7336	2.81	0	1	1
b	91.2035	121.475	21.7336	2.81	0	1	1
b	99.7417	93.9202	21.7336	2.81	0	1	1
b	69.4699	103.623	22.1217	2.81	0	1	1
b	80.7248	50.453	22.1217	2.81	0	1	1
b	116.042	104.399	22.1217	2.81	0	1	1
b	117.982	76.4557	22.1217	2.81	0	1	1
b	50.0649	77.62	22.5098	2.81	0	1	1
b	55.1102	106.728	22.5098	2.81	0	1	1
b	60.1555	91.2035	22.5098	2.81	0	1	1
b	80.7248	56.6626	22.5098	2.81	0	1	1
b	83.0534	89.6511	22.5098	2.81	0	1	1
b	86.9344	116.042	22.5098	2.81	0	1	1
b	83.4415	76.8438	22.8979	2.81	0	1	1
b	93.5321	113.713	22.8979	2.81	0	1	1
b	98.5774	111.385	22.8979	2.81	0	1	1
b	100.518	100.906	22.8979	2.81	0	1	1
b	104.787	59.7674	22.8979	2.81	0	1	1
b	118.371	93.144	22.8979	2.81	0	1	1
b	55.4983	59.3793	23.286	2.81	0	1	1
b	108.668	114.878	23.286	2.81	0	1	1
b	58.9912	63.2603	23.6741	2.81	0	1	1
b	68.6937	121.863	23.6741	2.81	0	1	1
b	74.1271	125.744	23.6741	2.81	0	1	1
b	83.0534	111.773	23.6741	2.81	0	1	1
b	93.9202	97.8012	23.6741	2.81	0	1	1
b	100.906	68.6937	23.6741	2.81	0	1	1
b	104.787	82.6653	23.6741	2.81	0	1	1
b	121.087	83.4415	23.6741	2.81	0	1	1
b	46.9601	92.3678	24.0622	2.81	0	1	1
b	47.3482	100.518	24.0622	2.81	0	1	1
b	49.6768	67.5294	24.0622	2.81	0	1	1
b	54.7221	81.8891	24.0622	2.81	0	1	1
b	60.5436	56.2745	24.0622	2.81	0	1	1
b	75.2914	46.572	24.0622	2.81	0	1	1
b	87.3225	48.1244	24.0622	2.81	0	1	1
b	95.0845	92.3678	24.0622	2.81	0	1	1
b	97.025	63.6484	24.0622	2.81	0	1	1
b	102.458	54.334	24.0622	2.81	0	1	1
b	114.101	80.3367	24.0622	2.81	0	1	1
b	116.042	69.858	24.0622	2.81	0	1	1
b	46.1839	71.4104	24.4503	2.81	0	1	1
b	93.9202	128.461	24.4503	2.81	0	1	1
b	45.4077	86.9344	24.8384	2.81	0	1	1
b	65.5889	62.8722	24.8384	2.81	0	1	1
b	67.1413	54.7221	24.8384	2.81	0	1	1
b	67.5294	70.6342	24.8384	2.81	0	1	1
b	67.5294	76.0676	24.8384	2.81	0	1	1
b	71.4104	91.9797	24.8384	2.81	0	1	1
b	105.951	94.3083	24.8384	2.81	0	1	1
b	64.8127	83.4415	25.2265	2.81	0	1	1
b	95.0845	85.382	25.2265	2.81	0	1	1
b	95.4726	78.7843	25.2265	2.81	0	1	1
b	115.654	62.8722	25.2265	2.81	0	1	1
b	120.311	108.668	25.2265	2.81	0	1	1
b	57.8269	86.1582	25.6146	2.81	0	1	1
b	66.7532	109.832	25.6146	2.81	0	1	1
b	88.0987	111.385	25.6146	2.81	0	1	1
b	97.4131	51.6173	25.6146	2.81	0	1	1
b	115.654	112.161	25.6146	2.81	0	1	1
b	123.416	90.4273	25.6146	2.81	0	1	1
b	41.5267	95.0845	26.0027	2.81	0	1	1
b	50.453	60.9317	26.0027	2.81	0	1	1
b	74.5152	100.518	26.0027	2.81	0	1	1
b	77.62	86.5463	26.0027	2.81	0	1	1
b	81.8891	45.4077	26.0027	2.81	0	1	1
b	63.2603	49.6768	26.3908	2.81	0	1	1
[truncated: 3,764 more rows]
